# Supplementary material for: PLK1/vimentin signaling facilitates immune escape by recruiting Smad2/3 to PD-L1 promoter in metastatic lung adenocarcinoma
Source: Cell Death Differ. 2021 May 7;28(9):2745–64. doi: 10.1038/s41418-021-00781-4 (PMC8408167; doi:10.1038/s41418-021-00781-4)
Supplement: Supplementary file 13 — Dataset 1 [file 41418_2021_781_MOESM13_ESM.xlsx]

## Sheet: Raw data
ProbeID	Gene_Symbol	Gene_ID	mRNA Accession	Wt/mock.fc	Wt/mock.volume	S339A/mock.fc	S339A/mock.volume	S339E/mock.fc	S339E/mock.volume	S339A/Wt.fc	S339A/Wt.volume	S339E/Wt.fc	S339E/Wt.volume	N_mock	N_Wt	N_S339A	N_S339E	Gene Accession	Gene Description	Cytoband	mRNA Source	mRna - Description	mRNA Assignment Score	mRNA Assignment Coverage	mRNA - Direct Probes	mRNA - Possible Probes	mRNA - xhyb	UniGene ID	UniGene Expression Information	Chromosome	Strand	Start	Stop	SwissProt mRna Accession	SwissProt accession	GO Biological Process ID	GO Biological Process Term	GO Biological Process Evidence	GO Cellular Component ID	GO Cellular Component Term	GO Cellular Component Evidence	GO Molecular Function ID	GO Molecular Function Term	GO Molecular Function Evidence	Pathway Source	Pathway Name	Protein Domains - Source	Protein Domains - Accession or domain name	Protein Domains - Description
16657436	DDX11L1	100287102	NR_046018	-1.28967	4.76725	1.00631	4.95882	-1.17945	4.83375	1.29781	4.77162	1.09345	4.65127	4.95428	4.58728	4.96336	4.71616	NR_046018	DEAD/H (Asp-Glu-Ala-Asp/His) box helicase 11 like 1	1p36.33	RefSeq	Homo sapiens DEAD/H (Asp-Glu-Ala-Asp/His) box helicase 11 like 1 (DDX11L1), non-coding RNA.	100	100	25	25	FALSE	Hs.714157	testis| normal| adult	chr1	+	12190	13639	NR_046018	B7ZGX0
16657440	MIR1302-2	100302278	NR_036051	-1.02813	5.71497	1.05099	5.77078	1.05769	5.77534	1.08055	5.75061	1.08744	5.75515	5.73502	5.695	5.80677	5.81594	NR_036051	microRNA 1302-2		RefSeq	Homo sapiens microRNA 1302-2 (MIR1302-2), microRNA.	100	7	2	2	FALSE			chr1	+	29554	31109
16657445	OR4F5	79501	NM_001005484	-1.73385	3.37014	-1.02712	3.77108	1.23569	3.94013	1.68806	3.35293	2.14251	3.50324	3.79043	2.99645	3.75182	4.09575	NM_001005484	olfactory receptor, family 4, subfamily F, member 5	1p36.33	RefSeq	Homo sapiens olfactory receptor, family 4, subfamily F, member 5 (OR4F5), mRNA.	100	100	8	8	FALSE	Hs.554500		chr1	+	69091	70008	NM_001005484	Q8NH21	GO:0007186//GO:0050907//GO:0050911//GO:0007165//GO:0007186//GO:0007186//GO:0007608//GO:0050896//GO:0050907	G-protein coupled receptor signaling pathway//detection of chemical stimulus involved in sensory perception//detection of chemical stimulus involved in sensory perception of smell//signal transduction//G-protein coupled receptor signaling pathway//G-protein coupled receptor signaling pathway//sensory perception of smell//response to stimulus//detection of chemical stimulus involved in sensory per…	not recorded//not recorded//inferred from electronic annotation//inferred from electronic annotation////inferred from electronic annotation//inferred from electronic annotation//inferred from electronic annotation//	GO:0005886//GO:0016021//GO:0005886//GO:0016020//GO:0016021//GO:0016021	plasma membrane//integral component of membrane//plasma membrane//membrane//integral component of membrane//integral component of membrane	traceable author statement//not recorded//inferred from electronic annotation//inferred from electronic annotation////inferred from electronic annotation	GO:0004888//GO:0004930//GO:0004984//GO:0004871//GO:0004888	transmembrane signaling receptor activity//G-protein coupled receptor activity//olfactory receptor activity//signal transducer activity//transmembrane signaling receptor activity	not recorded//inferred from electronic annotation//inferred from electronic annotation//inferred from electronic annotation//
16657447			ENST00000496488	1.04457	2.74644	-1.29733	2.52041	-1.02453	2.69763	-1.35516	2.54944	-1.07019	2.72871	2.71517	2.77808	2.33962	2.68021				ENSEMBL	havana:known chromosome:GRCh38:1:160446:161525:1 gene:ENSG00000241599 gene_biotype:lincRNA transcript_biotype:lincRNA	100	100	13	13	FALSE			chr1	+	160446	161525
16657450	LOC100132287	100132287	NR_028322	-1.04792	9.27243	-1.04797	9.2724	-1.08184	9.24934	-1.00005	9.23869	-1.03237	9.21572	9.30626	9.23873	9.23866	9.19277	NR_028322	uncharacterized LOC100132287	1p36.33	RefSeq	Homo sapiens uncharacterized LOC100132287 (LOC100132287), long non-coding RNA.	100	69	25	25	FALSE	Hs.446409	adrenal gland| blood| bone| brain| connective tissue| embryonic tissue| eye| intestine| kidney| larynx| lung| lymph node| mouth| pharynx| placenta| prostate| skin| testis| thymus| thyroid| uterus| bladder carcinoma| chondrosarcoma| colorectal tumor| germ cell tumor| head and neck tumor| kidney tumor| leukemia| lung tumor| normal| primitive neuroectodermal tumor of the CNS| uterine tumor|embryoid …	chr1	+	317811	328581	AK303380	B4E0H4
16657469	LOC105379690	105379690	XR_954111	-1.09121	7.3921	-1.22411	7.30801	-1.22586	7.30696	-1.12179	7.24603	-1.12339	7.24498	7.45533	7.3294	7.1636	7.16154	XR_954111	uncharacterized LOC105379690		RefSeq	PREDICTED: Homo sapiens uncharacterized LOC105379690 (LOC105379690), transcript variant X2, ncRNA.	100	15	4	4	FALSE			chr1	+	329790	342507	ENST00000587432	A0A0C4DH77
16657473	OR4F29	729759	NM_001005221	-1.15831	4.66559	-1.10551	4.69989	1.03266	4.79593	1.04776	4.59431	1.19614	4.6882	4.7728	4.56078	4.62809	4.81917	NM_001005221	olfactory receptor, family 4, subfamily F, member 29	1p36.33	RefSeq	Homo sapiens olfactory receptor, family 4, subfamily F, member 29 (OR4F29), mRNA.	100	68	17	17	FALSE	Hs.722724		chr1	+	367640	368634	NM_001005221	Q6IEY1	GO:0007186//GO:0050907//GO:0050911//GO:0007165//GO:0007186//GO:0007186//GO:0007608//GO:0050896//GO:0050907	G-protein coupled receptor signaling pathway//detection of chemical stimulus involved in sensory perception//detection of chemical stimulus involved in sensory perception of smell//signal transduction//G-protein coupled receptor signaling pathway//G-protein coupled receptor signaling pathway//sensory perception of smell//response to stimulus//detection of chemical stimulus involved in sensory per…	not recorded//not recorded//inferred from electronic annotation//inferred from electronic annotation////inferred from electronic annotation//inferred from electronic annotation//inferred from electronic annotation//	GO:0005886//GO:0016021//GO:0005886//GO:0016020//GO:0016021//GO:0016021	plasma membrane//integral component of membrane//plasma membrane//membrane//integral component of membrane//integral component of membrane	traceable author statement//not recorded//inferred from electronic annotation//inferred from electronic annotation////inferred from electronic annotation	GO:0004888//GO:0004930//GO:0004984//GO:0004871//GO:0004888	transmembrane signaling receptor activity//G-protein coupled receptor activity//olfactory receptor activity//signal transducer activity//transmembrane signaling receptor activity	not recorded//inferred from electronic annotation//inferred from electronic annotation//inferred from electronic annotation//
16657476	LOC105378947	105378947	XR_954116	1.2521	5.62031	1.30603	5.64978	-1.01285	5.45125	1.04307	5.81516	-1.26819	5.61082	5.46047	5.78482	5.84566	5.44205	XR_954116	proline-rich extensin-like protein EPR1		RefSeq	PREDICTED: Homo sapiens proline-rich extensin-like protein EPR1 (LOC105378947), transcript variant X6, misc_RNA.	92	48	12	13	FALSE			chr1	+	459656	461954
16657480			NONHSAT000083	-1.14425	3.43321	1.15054	3.63154	1.29241	3.71221	1.3165	3.53018	1.47883	3.6086	3.53179	3.33739	3.7341	3.90185				NONCODE	Non-coding transcript identified by NONCODE: Linc	100	50	6	6	FALSE			chr1	+	523009	532878
16657485				-1.6588	5.20428	-2.10202	5.01771	-1.37122	5.34957	-1.2672	4.67806	1.20973	4.98745	5.58214	4.852	4.51036	5.12668													chr1	+	557143	566063
16657489			ENST00000422528	-1.03318	4.672	1.43289	4.94827	1.1002	4.76399	1.48043	4.92339	1.13671	4.74004	4.6956	4.64851	5.21453	4.83337				ENSEMBL	havana:known chromosome:GRCh38:1:760911:761989:1 gene:ENSG00000229905 gene_biotype:antisense transcript_biotype:antisense	100	100	12	12	FALSE			chr1	+	696291	697369
16657492	LOC105378580	105378580	XR_946806	-1.25454	5.80406	-1.14276	5.87289	-1.40729	5.71817	1.09782	5.7097	-1.12176	5.55928	5.96994	5.64278	5.77742	5.47702	XR_946806	uncharacterized LOC105378580		RefSeq	PREDICTED: Homo sapiens uncharacterized LOC105378580 (LOC105378580), transcript variant X6, misc_RNA.	100	32	7	7	FALSE			chr1	+	714162	745440
16657502	LOC100287934	100287934	XR_108279	-1.39893	6.98757	-1.5588	6.90628	-1.79209	6.80009	-1.11429	6.67108	-1.28104	6.56851	7.23392	6.7496	6.59348	6.39228	XR_108279	uncharacterized LOC100287934	1p36.33	RefSeq	PREDICTED: Homo sapiens uncharacterized LOC100287934 (LOC100287934), misc_RNA.	100	100	16	16	FALSE	Hs.705211//Hs.745567	brain| normal//	chr1	+	721320	722513
16657506	FAM87B	400728	NR_103536	1.01826	5.24961	1.2537	5.3972	-1.06261	5.19258	1.23121	5.41064	-1.08201	5.20551	5.23657	5.26268	5.56276	5.14896	NR_103536	family with sequence similarity 87, member B	1p36.33	RefSeq	Homo sapiens family with sequence similarity 87, member B (FAM87B), long non-coding RNA.	100	100	22	22	FALSE	Hs.568078	bone| brain| muscle| stomach| testis| normal| soft tissue/muscle tissue tumor| adult	chr1	+	752751	755214
16657509			NONHSAT000154	1.43764	3.7702	1.01057	3.52501	1.16416	3.62542	-1.4226	3.77832	-1.23491	3.88594	3.51743	4.04113	3.5326	3.73672				NONCODE	Non-coding transcript identified by NONCODE: Linc	100	88	15	15	FALSE			chr1	+	756056	758975
16657514	LINC01128	643837	NR_047519	1.03565	5.69465	-1.03	5.64808	1.04252	5.6994	-1.06673	5.67319	1.00663	5.72475	5.66944	5.71998	5.62679	5.72952	NR_047519	long intergenic non-protein coding RNA 1128	1p36.33	RefSeq	Homo sapiens long intergenic non-protein coding RNA 1128 (LINC01128), transcript variant 1, long non-coding RNA.	100	34	10	10	FALSE	Hs.133183	adrenal gland| ascites| blood| brain| connective tissue| ear| embryonic tissue| eye| heart| intestine| kidney| liver| lung| lymph node| mammary gland| mouth| muscle| ovary| pancreas| placenta| prostate| skin| spleen| stomach| testis| thymus| thyroid| trachea| uterus| breast (mammary gland) tumor| colorectal tumor| gastrointestinal tumor| germ cell tumor| glioma| head and neck tumor| leukemia| lun…	chr1	+	762988	789791
16657527	LOC284600	284600	XR_946809	1.21798	4.5291	1.07407	4.44034	1.5484	4.6939	-1.13398	4.58198	1.27129	4.84363	4.38909	4.67358	4.49218	5.01987	XR_946809	uncharacterized LOC284600	1p36.33	RefSeq	PREDICTED: Homo sapiens uncharacterized LOC284600 (LOC284600), ncRNA.	100	100	23	23	FALSE	Hs.551839	brain| embryonic tissue| eye| lung| testis| uterus| germ cell tumor| normal| retinoblastoma| uterine tumor| fetus| adult	chr1	+	840487	841186
16657529	LOC284600	284600	XR_946809	1.04839	5.29977	1.17458	5.38061	1.01443	5.27611	1.12036	5.41533	-1.03348	5.31016	5.26579	5.33397	5.49793	5.28646	XR_946809	uncharacterized LOC284600	1p36.33	RefSeq	PREDICTED: Homo sapiens uncharacterized LOC284600 (LOC284600), ncRNA.	100	70	14	14	FALSE	Hs.551839	brain| embryonic tissue| eye| lung| testis| uterus| germ cell tumor| normal| retinoblastoma| uterine tumor| fetus| adult	chr1	+	846815	850735
16657534	SAMD11	148398	NM_152486	1.52428	5.25061	1.46064	5.22149	1.53988	5.25753	-1.04357	5.53262	1.01023	5.57081	4.95534	5.56347	5.50194	5.57816	NM_152486	sterile alpha motif domain containing 11	1p36.33	RefSeq	Homo sapiens sterile alpha motif domain containing 11 (SAMD11), mRNA.	100	86	19	19	FALSE	Hs.335293	ascites| blood| bone| brain| cervix| embryonic tissue| eye| intestine| kidney| liver| lung| mammary gland| muscle| ovary| pancreas| placenta| prostate| salivary gland| skin| stomach| testis| thymus| uterus| breast (mammary gland) tumor| cervical tumor| chondrosarcoma| gastrointestinal tumor| germ cell tumor| glioma| head and neck tumor| kidney tumor| lung tumor| non-neoplasia| normal| pancreatic …	chr1	+	860260	879961	NM_152486	Q96NU1	GO:0000122//GO:1903506	negative regulation of transcription from RNA polymerase II promoter//regulation of nucleic acid-templated transcription	inferred from electronic annotation//inferred from electronic annotation	GO:0005634	nucleus	inferred from electronic annotation	GO:0032093//GO:0042731//GO:0043621//GO:0003713	SAM domain binding//PH domain binding//protein self-association//transcription coactivator activity	inferred from electronic annotation//inferred from electronic annotation//inferred from electronic annotation//inferred from electronic annotation
16657554	KLHL17	339451	NM_198317	1.16857	5.31429	1.20504	5.33595	1.2376	5.35468	1.03121	5.44998	1.05908	5.4691	5.20311	5.42785	5.47219	5.51066	NM_198317	kelch-like family member 17	1p36.33	RefSeq	Homo sapiens kelch-like family member 17 (KLHL17), mRNA.	100	79	22	22	FALSE	Hs.109212	ascites| bone| bone marrow| brain| cervix| connective tissue| embryonic tissue| eye| intestine| kidney| lung| lymph node| mouth| pharynx| salivary gland| skin| stomach| testis| thymus| uterus| vascular| chondrosarcoma| colorectal tumor| gastrointestinal tumor| head and neck tumor| leukemia| lymphoma| normal| primitive neuroectodermal tumor of the CNS| skin tumor| uterine tumor| fetus| adult	chr1	+	895967	901099	NM_198317	Q6TDP4	GO:0007420//GO:0016567//GO:0016567//GO:0030036//GO:0030036//GO:0007420//GO:0007420//GO:0016567//GO:0030036//GO:0030036	brain development//protein ubiquitination//protein ubiquitination//actin cytoskeleton organization//actin cytoskeleton organization//brain development//brain development//protein ubiquitination//actin cytoskeleton organization//actin cytoskeleton organization	not recorded//not recorded//inferred from electronic annotation//not recorded//inferred from sequence or structural similarity////inferred from electronic annotation//////inferred from electronic annotation	GO:0005615//GO:0014069//GO:0015629//GO:0015629//GO:0030054//GO:0031463//GO:0032839//GO:0043025//GO:0045211//GO:0005886//GO:0015629//GO:0015629//GO:0016020//GO:0031463//GO:0032839//GO:0032839//GO:0045202	extracellular space//postsynaptic density//actin cytoskeleton//actin cytoskeleton//cell junction//Cul3-RING ubiquitin ligase complex//dendrite cytoplasm//neuronal cell body//postsynaptic membrane//plasma membrane//actin cytoskeleton//actin cytoskeleton//membrane//Cul3-RING ubiquitin ligase complex//dendrite cytoplasm//dendrite cytoplasm//synapse	inferred from direct assay//inferred from electronic annotation//not recorded//inferred from sequence or structural similarity//inferred from electronic annotation//not recorded//not recorded//inferred from electronic annotation//inferred from electronic annotation//inferred from electronic annotation////inferred from electronic annotation//inferred from electronic annotation//////inferred from e…	GO:0004842//GO:0031208//GO:0032947//GO:0051015//GO:0003779//GO:0004842//GO:0032947//GO:0051015//GO:0051015	ubiquitin-protein transferase activity//POZ domain binding//protein complex scaffold//actin filament binding//actin binding//ubiquitin-protein transferase activity//protein complex scaffold//actin filament binding//actin filament binding	not recorded//inferred from electronic annotation//inferred from sequence or structural similarity//not recorded//inferred from electronic annotation////inferred from electronic annotation////inferred from electronic annotation
16657572	PLEKHN1	84069	NM_001160184	1.26359	5.34183	1.29979	5.36153	1.27588	5.34859	1.02865	5.5336	1.00972	5.52024	5.17573	5.51326	5.55401	5.52722	NM_001160184	pleckstrin homology domain containing, family N member 1	1p36.33	RefSeq	Homo sapiens pleckstrin homology domain containing, family N member 1 (PLEKHN1), transcript variant 2, mRNA.	100	79	23	23	FALSE	Hs.528691	embryonic tissue| intestine| lung| mammary gland| thyroid| breast (mammary gland) tumor| head and neck tumor| lung tumor| normal|embryoid body| blastocyst| adult	chr1	+	901877	911245	NM_001160184	Q494U1				GO:0005886//GO:0016020	plasma membrane//membrane	inferred from electronic annotation//inferred from electronic annotation	GO:0005515	protein binding	inferred from physical interaction
16657594	ISG15	9636	NM_005101	1.11688	6.05995	1.21006	6.11673	1.29459	6.16418	1.08343	6.19775	1.15912	6.24582	5.98074	6.14021	6.25582	6.35324	NM_005101	ISG15 ubiquitin-like modifier	1p36.33	RefSeq	Homo sapiens ISG15 ubiquitin-like modifier (ISG15), mRNA.	100	91	20	20	FALSE	Hs.458485	adrenal gland| ascites| blood| bone| brain| cervix| connective tissue| embryonic tissue| esophagus| eye| heart| intestine| kidney| larynx| liver| lung| lymph| mammary gland| mouth| ovary| pancreas| placenta| prostate| salivary gland| skin| testis| thymus| uterus| breast (mammary gland) tumor| cervical tumor| chondrosarcoma| colorectal tumor| esophageal tumor| gastrointestinal tumor| germ cell tum…	chr1	+	948803	949920	NM_005101	P05161	GO:0006281//GO:0016032//GO:0019221//GO:0019941//GO:0019985//GO:0031397//GO:0032020//GO:0032020//GO:0032480//GO:0032649//GO:0034340//GO:0042742//GO:0045071//GO:0045087//GO:0045648//GO:0051607//GO:0060337//GO:0002376//GO:0045087//GO:0051607	DNA repair//viral process//cytokine-mediated signaling pathway//modification-dependent protein catabolic process//translesion synthesis//negative regulation of protein ubiquitination//ISG15-protein conjugation//ISG15-protein conjugation//negative regulation of type I interferon production//regulation of interferon-gamma production//response to type I interferon//defense response to bacterium//neg…	traceable author statement//inferred from electronic annotation//traceable author statement//inferred from electronic annotation//traceable author statement//inferred from direct assay//inferred from direct assay//inferred from mutant phenotype//traceable author statement//inferred from mutant phenotype//inferred from direct assay//inferred from mutant phenotype//inferred from mutant phenotype//t…	GO:0005576//GO:0005654//GO:0005829//GO:0005576//GO:0005737	extracellular region//nucleoplasm//cytosol//extracellular region//cytoplasm	inferred from direct assay//traceable author statement//traceable author statement//inferred from electronic annotation//inferred from electronic annotation	GO:0005515//GO:0031386	protein binding//protein tag	inferred from physical interaction//inferred from electronic annotation
16657598	AGRN	375790	NM_001305275	1.31734	6.46807	1.09142	6.3351	1.20516	6.40551	-1.207	6.53282	-1.09308	6.60543	6.27231	6.66994	6.39851	6.54154	NM_001305275	agrin	1p36.33	RefSeq	Homo sapiens agrin (AGRN), transcript variant 1, mRNA.	100	85	29	29	FALSE	Hs.273330	ascites| bone| brain| cervix| connective tissue| embryonic tissue| eye| heart| intestine| kidney| larynx| liver| lung| lymph node| mammary gland| nerve| ovary| pancreas| parathyroid| pituitary gland| placenta| prostate| skin| spleen| stomach| testis| thyroid| trachea| uterus| vascular| bladder carcinoma| breast (mammary gland) tumor| cervical tumor| chondrosarcoma| colorectal tumor| gastrointesti…	chr1	+	955503	991499	NM_001305275	O00468	GO:0001523//GO:0005975//GO:0006024//GO:0006027//GO:0007009//GO:0007165//GO:0007213//GO:0007268//GO:0007411//GO:0007528//GO:0007603//GO:0010469//GO:0030198//GO:0030203//GO:0030204//GO:0043113//GO:0043113//GO:0043525//GO:0043547//GO:0044281//GO:0045162//GO:0045213//GO:0045887//GO:0045944//GO:0050808//GO:0051491//GO:0007213//GO:0007275//GO:0008582//GO:0030154//GO:0043113//GO:0045944//GO:0007268	retinoid metabolic process//carbohydrate metabolic process//glycosaminoglycan biosynthetic process//glycosaminoglycan catabolic process//plasma membrane organization//signal transduction//G-protein coupled acetylcholine receptor signaling pathway//synaptic transmission//axon guidance//neuromuscular junction development//phototransduction, visible light//regulation of receptor activity//extracellu…	traceable author statement//traceable author statement//traceable author statement//traceable author statement//inferred from electronic annotation//traceable author statement//traceable author statement//inferred from electronic annotation//traceable author statement//inferred from electronic annotation//traceable author statement//inferred from electronic annotation//traceable author statement/…	GO:0005576//GO:0005605//GO:0005615//GO:0005737//GO:0005796//GO:0005886//GO:0005886//GO:0009986//GO:0016021//GO:0030054//GO:0031012//GO:0031012//GO:0043202//GO:0045202//GO:0070062//GO:0005576//GO:0005578//GO:0005604//GO:0005886//GO:0016020//GO:0045202//GO:0005605	extracellular region//basal lamina//extracellular space//cytoplasm//Golgi lumen//plasma membrane//plasma membrane//cell surface//integral component of membrane//cell junction//extracellular matrix//extracellular matrix//lysosomal lumen//synapse//extracellular exosome//extracellular region//proteinaceous extracellular matrix//basement membrane//plasma membrane//membrane//synapse//basal lamina	traceable author statement//inferred from direct assay//inferred from electronic annotation//inferred from direct assay//traceable author statement//inferred from direct assay//traceable author statement//inferred from electronic annotation//inferred from electronic annotation//inferred from electronic annotation//inferred from direct assay//traceable author statement//traceable author statement/…	GO:0002162//GO:0005200//GO:0005509//GO:0005515//GO:0030548//GO:0033691//GO:0035374//GO:0043236//GO:0043395//GO:0043236//GO:0003674	dystroglycan binding//structural constituent of cytoskeleton//calcium ion binding//protein binding//acetylcholine receptor regulator activity//sialic acid binding//chondroitin sulfate binding//laminin binding//heparan sulfate proteoglycan binding//laminin binding//molecular_function	inferred from sequence or structural similarity//traceable author statement//inferred from sequence or structural similarity//inferred from physical interaction//inferred from electronic annotation//inferred from sequence or structural similarity//inferred from sequence or structural similarity//traceable author statement//inferred from sequence or structural similarity//inferred from electronic …
16657647	LINC01342	254099	NR_038869	-1.3145	4.40016	-1.32484	4.39424	-1.28663	4.41629	-1.00787	4.20166	1.02166	4.22275	4.60183	4.20732	4.19601	4.23823	NR_038869	long intergenic non-protein coding RNA 1342	1p36.33	RefSeq	Homo sapiens long intergenic non-protein coding RNA 1342 (LINC01342), long non-coding RNA.	100	100	23	23	FALSE	Hs.680488	blood| normal| adult	chr1	+	1072397	1079436
16657650	MIR200B	406984	NR_029639	1.41218	3.73969	1.17327	3.61244	1.30624	3.68669	-1.20363	3.86092	-1.0811	3.94028	3.49901	3.99693	3.72954	3.88443	NR_029639	microRNA 200b	1p36.33	RefSeq	Homo sapiens microRNA 200b (MIR200B), microRNA.	100	100	10	10	FALSE			chr1	+	1102484	1102578
16657652	MIR200A	406983	NR_029834	-1.09115	3.01498	-1.02635	3.05974	1.05477	3.11679	1.06314	2.99655	1.15091	3.05242	3.07856	2.95271	3.04104	3.15549	NR_029834	microRNA 200a	1p36.33	RefSeq	Homo sapiens microRNA 200a (MIR200A), microRNA.	100	100	21	21	FALSE			chr1	+	1103243	1103332
16657654	MIR429	554210	NR_029957	-1.08756	2.53825	1.33379	2.79959	1.38455	2.8245	1.45057	2.7336	1.50578	2.75793	2.59952	2.47843	3.01505	3.06894	NR_029957	microRNA 429	1p36.33	RefSeq	Homo sapiens microRNA 429 (MIR429), microRNA.	100	100	25	25	FALSE			chr1	+	1104385	1104467
16657656	TTLL10	254173	NM_001130045	1.14452	5.48735	1.00598	5.39514	-1.1188	5.30925	-1.13772	5.49172	-1.28049	5.40429	5.39084	5.58558	5.39944	5.22889	NM_001130045	tubulin tyrosine ligase-like family member 10	1p36.33	RefSeq	Homo sapiens tubulin tyrosine ligase-like family member 10 (TTLL10), transcript variant 1, mRNA.	100	66	21	21	FALSE	Hs.454835	brain| intestine| kidney| lung| muscle| pharynx| testis| colorectal tumor| germ cell tumor| head and neck tumor| normal| soft tissue/muscle tissue tumor| fetus| adult	chr1	+	1109264	1133315	NM_001130045	Q6ZVT0	GO:0018094//GO:0006464	protein polyglycylation//cellular protein modification process	inferred from direct assay//inferred from electronic annotation				GO:0005515//GO:0005524//GO:0070735//GO:0000166	protein binding//ATP binding//protein-glycine ligase activity//nucleotide binding	inferred from physical interaction//inferred from electronic annotation//inferred from direct assay//inferred from electronic annotation
16657680	B3GALT6	126792	NM_080605	1.08232	5.78213	-1.02352	5.70855	1.15306	5.82718	-1.10778	5.76517	1.06536	5.88497	5.72535	5.83948	5.69181	5.93082	NM_080605	UDP-Gal:betaGal beta 1,3-galactosyltransferase 6	1p36.33	RefSeq	Homo sapiens UDP-Gal:betaGal beta 1,3-galactosyltransferase polypeptide 6 (B3GALT6), mRNA.	100	100	23	23	FALSE	Hs.284284	adipose tissue| bladder| blood| bone| bone marrow| brain| connective tissue| embryonic tissue| esophagus| eye| heart| intestine| kidney| liver| lung| lymph| lymph node| mammary gland| ovary| pancreas| pituitary gland| placenta| prostate| skin| spleen| testis| thymus| uterus| bladder carcinoma| breast (mammary gland) tumor| chondrosarcoma| colorectal tumor| esophageal tumor| germ cell tumor| gliom…	chr1	+	1167629	1170421	NM_080605	Q499Z2	GO:0005975//GO:0006024//GO:0006486//GO:0015012//GO:0030203//GO:0030204//GO:0030206//GO:0044281	carbohydrate metabolic process//glycosaminoglycan biosynthetic process//protein glycosylation//heparan sulfate proteoglycan biosynthetic process//glycosaminoglycan metabolic process//chondroitin sulfate metabolic process//chondroitin sulfate biosynthetic process//small molecule metabolic process	traceable author statement//inferred from mutant phenotype//inferred from electronic annotation//inferred from electronic annotation//traceable author statement//traceable author statement//inferred from electronic annotation//traceable author statement	GO:0000139//GO:0005797//GO:0016020//GO:0016021//GO:0032580//GO:0005794//GO:0016020	Golgi membrane//Golgi medial cisterna//membrane//integral component of membrane//Golgi cisterna membrane//Golgi apparatus//membrane	traceable author statement//inferred from direct assay//inferred from direct assay//inferred from electronic annotation//inferred from electronic annotation//inferred from electronic annotation//inferred from electronic annotation	GO:0008499//GO:0035250//GO:0047220//GO:0008378//GO:0016740//GO:0016757	UDP-galactose:beta-N-acetylglucosamine beta-1,3-galactosyltransferase activity//UDP-galactosyltransferase activity//galactosylxylosylprotein 3-beta-galactosyltransferase activity//galactosyltransferase activity//transferase activity//transferase activity, transferring glycosyl groups	inferred from electronic annotation//inferred from direct assay//inferred from electronic annotation//inferred from electronic annotation//inferred from electronic annotation//inferred from electronic annotation	MetaCyc	PWY-6557
16657683	SCNN1D	6339	NM_001130413	-1.03231	4.94756	1.29364	5.15292	1.03749	4.99703	1.33544	5.12909	1.07102	4.97391	4.97055	4.92467	5.34199	5.02365	NM_001130413	sodium channel, non voltage gated 1 delta subunit	1p36.3-p36.2	RefSeq	Homo sapiens sodium channel, non voltage gated 1 delta subunit (SCNN1D), transcript variant 1, mRNA.	100	63	12	12	FALSE	Hs.512681	bone| brain| embryonic tissue| eye| heart| kidney| lung| mammary gland| ovary| pancreas| placenta| skin| spleen| stomach| testis| thymus| breast (mammary gland) tumor| chondrosarcoma| gastrointestinal tumor| germ cell tumor| glioma| leukemia| lung tumor| normal| ovarian tumor| skin tumor| fetus| adult	chr1	+	1210339	1227409	NM_001130413	P51172	GO:0006814//GO:0034220//GO:0035725//GO:0035725//GO:0050896//GO:0050909//GO:0055085//GO:0006810//GO:0006811//GO:0006814	sodium ion transport//ion transmembrane transport//sodium ion transmembrane transport//sodium ion transmembrane transport//response to stimulus//sensory perception of taste//transmembrane transport//transport//ion transport//sodium ion transport	traceable author statement//traceable author statement//inferred from electronic annotation//traceable author statement//inferred from electronic annotation//inferred from electronic annotation//traceable author statement//inferred from electronic annotation//inferred from electronic annotation//inferred from electronic annotation	GO:0005886//GO:0005886//GO:0015629//GO:0016020//GO:0016021//GO:0005886//GO:0016020	plasma membrane//plasma membrane//actin cytoskeleton//membrane//integral component of membrane//plasma membrane//membrane	inferred from direct assay//traceable author statement//inferred from direct assay//inferred from direct assay//inferred from electronic annotation//inferred from electronic annotation//inferred from electronic annotation	GO:0005515//GO:0015280//GO:0005272//GO:0015280	protein binding//ligand-gated sodium channel activity//sodium channel activity//ligand-gated sodium channel activity	inferred from physical interaction//inferred from electronic annotation//inferred from electronic annotation//traceable author statement
16657713	PUSL1	126789	NM_153339	1.17574	5.5109	1.19111	5.52006	1.27839	5.5697	1.01307	5.63828	1.08731	5.68898	5.39535	5.62892	5.64766	5.74968	NM_153339	pseudouridylate synthase-like 1	1p36.33	RefSeq	Homo sapiens pseudouridylate synthase-like 1 (PUSL1), mRNA.	100	67	14	14	FALSE	Hs.400659	blood| bone| brain| cervix| embryonic tissue| esophagus| eye| heart| intestine| kidney| liver| lung| mammary gland| muscle| ovary| pancreas| placenta| prostate| skin| stomach| uterus| breast (mammary gland) tumor| cervical tumor| chondrosarcoma| esophageal tumor| gastrointestinal tumor| germ cell tumor| kidney tumor| lung tumor| normal| ovarian tumor| pancreatic tumor| primitive neuroectodermal t…	chr1	+	1243947	1247057	NM_153339	Q8N0Z8	GO:0001522//GO:0008033//GO:0009451	pseudouridine synthesis//tRNA processing//RNA modification	inferred from electronic annotation//inferred from electronic annotation//inferred from electronic annotation	GO:0043231	intracellular membrane-bounded organelle	inferred from direct assay	GO:0003723//GO:0009982//GO:0016853	RNA binding//pseudouridine synthase activity//isomerase activity	inferred from electronic annotation//inferred from electronic annotation//inferred from electronic annotation
16657730	CPTP	80772	NM_001029885	-1.4353	5.01023	1.34843	5.48909	1.07925	5.33241	1.9354	5.21092	1.54905	5.06219	5.27768	4.75633	5.70896	5.38771	NM_001029885	ceramide-1-phosphate transfer protein	1p36.33	RefSeq	Homo sapiens ceramide-1-phosphate transfer protein (CPTP), mRNA.	100	80	20	20	FALSE	Hs.515689	adipose tissue| bone| brain| cervix| embryonic tissue| eye| intestine| kidney| liver| lung| mammary gland| muscle| nerve| ovary| pancreas| placenta| prostate| skin| spleen| stomach| testis| thymus| uterus| breast (mammary gland) tumor| cervical tumor| chondrosarcoma| colorectal tumor| gastrointestinal tumor| germ cell tumor| glioma| kidney tumor| liver tumor| lung tumor| lymphoma| normal| pancrea…	chr1	+	1260136	1264277	NM_001029885	Q5TA50	GO:0006665//GO:0006687//GO:0044281//GO:0046836//GO:1902389//GO:0006810//GO:0006869//GO:0046836	sphingolipid metabolic process//glycosphingolipid metabolic process//small molecule metabolic process//glycolipid transport//ceramide 1-phosphate transport//transport//lipid transport//glycolipid transport	traceable author statement//traceable author statement//traceable author statement//inferred from direct assay//inferred from direct assay//inferred from electronic annotation//inferred from electronic annotation//inferred from electronic annotation	GO:0005634//GO:0005640//GO:0005730//GO:0005737//GO:0005794//GO:0005829//GO:0005886//GO:0010008//GO:0005634//GO:0005737//GO:0005768//GO:0005829//GO:0016020	nucleus//nuclear outer membrane//nucleolus//cytoplasm//Golgi apparatus//cytosol//plasma membrane//endosome membrane//nucleus//cytoplasm//endosome//cytosol//membrane	inferred from direct assay//inferred from electronic annotation//inferred from direct assay//inferred from direct assay//inferred from electronic annotation//traceable author statement//inferred from electronic annotation//inferred from electronic annotation//inferred from electronic annotation//inferred from electronic annotation//inferred from electronic annotation//inferred from electronic ann…	GO:0005543//GO:0005548//GO:0051861//GO:1902387//GO:1902388//GO:0008289//GO:0017089	phospholipid binding//phospholipid transporter activity//glycolipid binding//ceramide 1-phosphate binding//ceramide 1-phosphate transporter activity//lipid binding//glycolipid transporter activity	inferred from direct assay//inferred from direct assay//inferred from electronic annotation//inferred from direct assay//inferred from direct assay//inferred from electronic annotation//inferred from electronic annotation
16657737	TAS1R3	83756	NM_152228	-1.06893	4.92077	1.09046	5.03117	1.00091	4.96975	1.16563	4.98225	1.06991	4.92142	4.96909	4.87292	5.09403	4.97041	NM_152228	taste receptor, type 1, member 3	1p36.33	RefSeq	Homo sapiens taste receptor, type 1, member 3 (TAS1R3), mRNA.	100	73	19	19	FALSE	Hs.74375	bone marrow| brain| eye| intestine| liver| lung| lymph node| muscle| ovary| pancreas| pituitary gland| placenta| prostate| skin| testis| thyroid| uterus| chondrosarcoma| colorectal tumor| gastrointestinal tumor| germ cell tumor| glioma| head and neck tumor| liver tumor| non-neoplasia| normal| ovarian tumor| pancreatic tumor| primitive neuroectodermal tumor of the CNS| prostate cancer| soft tissue…	chr1	+	1266694	1270686	NM_152228	Q7RTX0	GO:0001582//GO:0007186//GO:0050916//GO:0050917//GO:0007165//GO:0007186//GO:0050896//GO:0050909//GO:0050916//GO:0050917	detection of chemical stimulus involved in sensory perception of sweet taste//G-protein coupled receptor signaling pathway//sensory perception of sweet taste//sensory perception of umami taste//signal transduction//G-protein coupled receptor signaling pathway//response to stimulus//sensory perception of taste//sensory perception of sweet taste//sensory perception of umami taste	inferred from direct assay//inferred by curator//inferred from direct assay//inferred from direct assay//inferred from electronic annotation//inferred from electronic annotation//inferred from electronic annotation//inferred from electronic annotation//inferred from electronic annotation//inferred from electronic annotation	GO:0005886//GO:0016021//GO:1903767//GO:0005886//GO:0016020//GO:0016021	plasma membrane//integral component of membrane//sweet taste receptor complex//plasma membrane//membrane//integral component of membrane	traceable author statement//inferred by curator//inferred from direct assay//inferred from electronic annotation//inferred from electronic annotation//inferred from electronic annotation	GO:0008527//GO:0033041//GO:0046982//GO:0004871//GO:0004930//GO:0008527	taste receptor activity//sweet taste receptor activity//protein heterodimerization activity//signal transducer activity//G-protein coupled receptor activity//taste receptor activity	inferred from direct assay//inferred from direct assay//non-traceable author statement//inferred from electronic annotation//inferred from electronic annotation//inferred from electronic annotation
16657746			NONHSAT000299	1.5438	3.95143	-1.1139	3.57192	1.10181	3.71986	-1.71964	3.86629	-1.40116	4.02642	3.65058	4.27707	3.49496	3.79045				NONCODE	Non-coding transcript identified by NONCODE: Linc	100	100	18	18	FALSE			chr1	+	1317609	1318166
16657751	LOC148413	148413	NR_015434	-1.02673	5.61555	-1.03865	5.60719	-1.09716	5.56732	-1.01161	5.58822	-1.0686	5.54849	5.63461	5.59656	5.5799	5.50084	NR_015434	uncharacterized LOC148413	1p36.33	RefSeq	Homo sapiens uncharacterized LOC148413 (LOC148413), long non-coding RNA.	100	65	17	17	FALSE	Hs.741357	ascites| blood| bone| bone marrow| brain| cervix| connective tissue| embryonic tissue| esophagus| eye| heart| intestine| kidney| liver| lung| lymph| lymph node| mammary gland| mouth| muscle| ovary| pancreas| pharynx| placenta| prostate| salivary gland| skin| spleen| testis| thymus| umbilical cord| uterus| vascular| bladder carcinoma| breast (mammary gland) tumor| cervical tumor| chondrosarcoma| c…	chr1	+	1334902	1337426	NR_015434	B4DNA4							GO:0005515	protein binding	inferred from physical interaction
16657758	LOC105378585	105378585	XR_946814	1.20361	4.86855	1.43586	4.99084	1.18973	4.8604	1.19295	5.12976	-1.01167	4.99569	4.7367	5.00407	5.25861	4.98733	XR_946814	uncharacterized LOC105378585		RefSeq	PREDICTED: Homo sapiens uncharacterized LOC105378585 (LOC105378585), ncRNA.	100	100	20	20	FALSE			chr1	+	1355625	1358071
16657761	TMEM88B	643965	NM_001146685	-1.23792	6.81589	1.17292	7.08571	-1.07495	6.91926	1.45199	6.92746	1.15161	6.76473	6.97159	6.66367	7.2017	6.86732	NM_001146685	transmembrane protein 88B	1p36.33	RefSeq	Homo sapiens transmembrane protein 88B (TMEM88B), mRNA.	100	100	9	9	FALSE	Hs.729765	normal	chr1	+	1361508	1363167	NM_001146685	A6NKF7				GO:0016021//GO:0016020	integral component of membrane//membrane	inferred from electronic annotation//inferred from electronic annotation
16657764			BC041939	1.11084	3.03701	1.22037	3.10247	1.17656	3.07719	1.0986	3.18089	1.05917	3.15497	2.96213	3.11378	3.24945	3.19671				GenBank	Homo sapiens cDNA clone IMAGE:5301169.	93	100	14	15	FALSE	Hs.650614	brain| non-neoplasia| adult	chr1	+	1363502	1365634
16657767	VWA1	64856	NM_022834	1.02774	5.9302	1.27351	6.08239	1.10556	5.98244	1.23913	6.10267	1.07572	6.00239	5.91049	5.94997	6.2593	6.05527	NM_022834	von Willebrand factor A domain containing 1	1p36.33	RefSeq	Homo sapiens von Willebrand factor A domain containing 1 (VWA1), transcript variant 1, mRNA.	100	72	18	18	FALSE	Hs.449009	ascites| bone| brain| connective tissue| embryonic tissue| eye| heart| intestine| kidney| larynx| liver| lung| lymph| mammary gland| mouth| ovary| pancreas| parathyroid| placenta| prostate| skin| stomach| testis| thymus| uterus| breast (mammary gland) tumor| chondrosarcoma| colorectal tumor| gastrointestinal tumor| germ cell tumor| glioma| head and neck tumor| leukemia| liver tumor| lung tumor| l…	chr1	+	1370241	1378262	NM_022834	Q6PCB0	GO:0030198//GO:0048266	extracellular matrix organization//behavioral response to pain	inferred from electronic annotation//inferred from electronic annotation	GO:0005604//GO:0005614//GO:0005615//GO:0070062//GO:0005576//GO:0005578	basement membrane//interstitial matrix//extracellular space//extracellular exosome//extracellular region//proteinaceous extracellular matrix	inferred from electronic annotation//inferred from electronic annotation//inferred from direct assay//inferred from direct assay//inferred from electronic annotation//inferred from electronic annotation	GO:0042802	identical protein binding	inferred from electronic annotation
16657777	ATAD3C	219293	NM_001039211	1.05791	3.71221	1.1829	3.79106	1.16972	3.78322	1.11816	3.83275	1.10569	3.82483	3.67183	3.75304	3.91416	3.89799	NM_001039211	ATPase family, AAA domain containing 3C	1p36.33	RefSeq	Homo sapiens ATPase family, AAA domain containing 3C (ATAD3C), mRNA.	100	93	13	13	FALSE	Hs.724767	brain| embryonic tissue| kidney| lung| mammary gland| ovary| pancreas| lung tumor| non-neoplasia| normal| pancreatic tumor| primitive neuroectodermal tumor of the CNS| fetus| adult	chr1	+	1385069	1405538	NM_001039211	Q5T2N8							GO:0005524//GO:0000166	ATP binding//nucleotide binding	inferred from electronic annotation//inferred from electronic annotation
16657793	ATAD3B	83858	NM_031921	1.29225	5.53773	-1.03961	5.32777	-1.03769	5.32912	-1.34345	5.50868	-1.34095	5.51007	5.35587	5.72576	5.29982	5.3025	NM_031921	ATPase family, AAA domain containing 3B	1p36.33	RefSeq	Homo sapiens ATPase family, AAA domain containing 3B (ATAD3B), mRNA.	100	13	1	1	FALSE	Hs.729021	adrenal gland| ascites| blood| bone| bone marrow| brain| connective tissue| embryonic tissue| eye| heart| intestine| kidney| liver| lung| lymph| lymph node| mammary gland| mouth| muscle| ovary| pancreas| pituitary gland| placenta| prostate| skin| spleen| stomach| testis| thymus| thyroid| trachea| uterus|adrenal tumor| breast (mammary gland) tumor| chondrosarcoma| colorectal tumor| gastrointestina…	chr1	+	1407143	1433228	NM_031921	Q5T9A4	GO:0051301	cell division	inferred from electronic annotation	GO:0005743//GO:0005739//GO:0016020	mitochondrial inner membrane//mitochondrion//membrane	inferred from electronic annotation//inferred from electronic annotation//inferred from electronic annotation	GO:0005524//GO:0000166	ATP binding//nucleotide binding	inferred from electronic annotation//inferred from electronic annotation
16657821	ATAD3A	55210	NM_001170535	1.23013	6.52919	1.12058	6.46309	1.14943	6.48117	-1.09776	6.61268	-1.07021	6.63117	6.38149	6.6803	6.54574	6.58241	NM_001170535	ATPase family, AAA domain containing 3A	1p36.33	RefSeq	Homo sapiens ATPase family, AAA domain containing 3A (ATAD3A), transcript variant 2, mRNA.	100	78	7	7	FALSE	Hs.23413	adipose tissue| ascites| blood| bone| bone marrow| brain| cervix| embryonic tissue| eye| intestine| kidney| liver| lung| lymph| mammary gland| mouth| muscle| ovary| pancreas| pituitary gland| placenta| prostate| salivary gland| skin| spleen| stomach| testis| thymus| uterus| vascular| breast (mammary gland) tumor| cervical tumor| chondrosarcoma| colorectal tumor| gastrointestinal tumor| germ cell …	chr1	+	1447523	1470067	NM_001170535	Q9NVI7	GO:0016049//GO:0043066	cell growth//negative regulation of apoptotic process	inferred from mutant phenotype//inferred from mutant phenotype	GO:0005739//GO:0005743//GO:0016021//GO:0042645//GO:0005739//GO:0016020	mitochondrion//mitochondrial inner membrane//integral component of membrane//mitochondrial nucleoid//mitochondrion//membrane	inferred from direct assay//inferred from electronic annotation//inferred from electronic annotation//inferred from electronic annotation//inferred from electronic annotation//inferred from electronic annotation	GO:0005524//GO:0000166	ATP binding//nucleotide binding	inferred from electronic annotation//inferred from electronic annotation
16657845			ENST00000366221	1.07268	4.65365	1.10868	4.67715	1.08965	4.66484	1.03357	4.7283	1.01582	4.71585	4.60332	4.70454	4.75217	4.72719				ENSEMBL	havana:known chromosome:GRCh38:1:1574975:1577075:1 gene:ENSG00000215014 gene_biotype:lincRNA transcript_biotype:lincRNA	100	100	23	23	FALSE			chr1	+	1510355	1511373	AB593172	Q9NP77
16657848	LOC105378586	105378586	XR_946817	1.16056	5.9209	1.02616	5.83306	1.05063	5.84998	-1.13097	5.93984	-1.10464	5.95706	5.81446	6.02928	5.85172	5.88571	XR_946817	uncharacterized LOC105378586		RefSeq	PREDICTED: Homo sapiens uncharacterized LOC105378586 (LOC105378586), transcript variant X1, ncRNA.	100	41	9	9	FALSE			chr1	+	1533413	1545864
16657856	MIB2	142678	NM_001170686	1.01228	5.44383	1.32993	5.63695	1.01365	5.4448	1.3138	5.64608	1.00135	5.45362	5.43503	5.45264	5.84638	5.45459	NM_001170686	mindbomb E3 ubiquitin protein ligase 2	1p36.33	RefSeq	Homo sapiens mindbomb E3 ubiquitin protein ligase 2 (MIB2), transcript variant 2, mRNA.	100	60	15	15	FALSE	Hs.135805//Hs.593430	adipose tissue| adrenal gland| ascites| blood| bone| bone marrow| brain| cervix| connective tissue| embryonic tissue| esophagus| eye| heart| intestine| kidney| lung| lymph| mammary gland| mouth| muscle| nerve| ovary| pancreas| parathyroid| pituitary gland| placenta| prostate| salivary gland| skin| spleen| stomach| testis| thymus| thyroid| trachea| uterus|adrenal tumor| breast (mammary gland) tumo…	chr1	+	1550795	1565990	NM_001170686	Q96AX9	GO:0007219//GO:0016567//GO:0016567//GO:0043123//GO:0016567	Notch signaling pathway//protein ubiquitination//protein ubiquitination//positive regulation of I-kappaB kinase/NF-kappaB signaling//protein ubiquitination	inferred from electronic annotation//not recorded//inferred from electronic annotation//inferred from mutant phenotype//	GO:0000151//GO:0005737//GO:0005769//GO:0005737//GO:0005737//GO:0005768	ubiquitin ligase complex//cytoplasm//early endosome//cytoplasm//cytoplasm//endosome	inferred from electronic annotation//not recorded//inferred from electronic annotation////inferred from electronic annotation//inferred from electronic annotation	GO:0003779//GO:0004842//GO:0004871//GO:0005515//GO:0008270//GO:0016874//GO:0061630//GO:0004842//GO:0004842//GO:0046872	actin binding//ubiquitin-protein transferase activity//signal transducer activity//protein binding//zinc ion binding//ligase activity//ubiquitin protein ligase activity//ubiquitin-protein transferase activity//ubiquitin-protein transferase activity//metal ion binding	inferred from electronic annotation//not recorded//inferred from mutant phenotype//inferred from physical interaction//inferred from electronic annotation//inferred from electronic annotation//inferred from electronic annotation////inferred from electronic annotation//inferred from electronic annotation
16657895	MMP23B	8510	NM_006983	1.47237	4.44681	1.52493	4.47051	1.45211	4.43741	1.0357	4.75986	-1.01395	4.72462	4.17649	4.73463	4.78523	4.71464	NM_006983	matrix metallopeptidase 23B	1p36.3	RefSeq	Homo sapiens matrix metallopeptidase 23B (MMP23B), mRNA.	100	8	1	1	FALSE	Hs.192316	ascites| bone| brain| eye| heart| intestine| kidney| lung| ovary| placenta| prostate| spleen| testis| uterus| chondrosarcoma| gastrointestinal tumor| glioma| kidney tumor| normal| retinoblastoma| uterine tumor| fetus| adult	chr1	+	1567474	1570639	NM_006983	O75900	GO:0000003//GO:0006508//GO:0006508	reproduction//proteolysis//proteolysis	inferred from expression pattern//inferred from direct assay//inferred from electronic annotation	GO:0005578//GO:0005622//GO:0005789//GO:0016021//GO:0005783//GO:0016020//GO:0031012	proteinaceous extracellular matrix//intracellular//endoplasmic reticulum membrane//integral component of membrane//endoplasmic reticulum//membrane//extracellular matrix	non-traceable author statement//non-traceable author statement//inferred from electronic annotation//inferred from electronic annotation//inferred from electronic annotation//inferred from electronic annotation//inferred from electronic annotation	GO:0004222//GO:0004222//GO:0008237//GO:0008270//GO:0004222//GO:0008233//GO:0008237//GO:0008270//GO:0016787//GO:0046872	metalloendopeptidase activity//metalloendopeptidase activity//metallopeptidase activity//zinc ion binding//metalloendopeptidase activity//peptidase activity//metallopeptidase activity//zinc ion binding//hydrolase activity//metal ion binding	inferred from direct assay//non-traceable author statement//non-traceable author statement//non-traceable author statement//inferred from electronic annotation//inferred from electronic annotation//inferred from electronic annotation//inferred from electronic annotation//inferred from electronic annotation//inferred from electronic annotation	GenMAPP	Matrix_Metalloproteinases
16657910	MMP23A	8511	NR_002946	-1.11615	5.82119	1.11181	5.97696	1.02671	5.91997	1.24095	5.89612	1.14596	5.83991	5.90099	5.74246	6.0539	5.93902	NR_002946	matrix metallopeptidase 23A (pseudogene)	1p36.33	RefSeq	Homo sapiens matrix metallopeptidase 23A (pseudogene) (MMP23A), non-coding RNA.	100	100	30	30	FALSE	Hs.671760	pancreas| pancreatic tumor	chr1	+	1631378	1633247	ENST00000435358	H0Y6I4
16657917			ENST00000417099	-1.11318	4.16631	-1.05498	4.20558	-1.0241	4.22715	1.05516	4.12824	1.08698	4.14941	4.24437	4.08969	4.16715	4.21001				ENSEMBL	havana:known chromosome:GRCh38:1:1724615:1731904:1 gene:ENSG00000227775 gene_biotype:transcribed_processed_pseudogene transcript_biotype:processed_transcript	100	100	24	24	FALSE			chr1	+	1656054	1663343	AK097814	P0CK97
16657920			ENST00000424604	-1.04254	5.36933	1.17598	5.51515	1.01151	5.40771	1.226	5.48437	1.05454	5.37753	5.39946	5.33936	5.63332	5.41597				ENSEMBL	havana:known chromosome:GRCh38:1:1732554:1735975:1 gene:ENSG00000227775 gene_biotype:transcribed_processed_pseudogene transcript_biotype:processed_transcript	100	100	20	20	FALSE			chr1	+	1663993	1667414
16657923	LOC105378949	105378949	XM_011542540	1.14499	5.02636	1.01227	4.93843	1.23934	5.08207	-1.1311	5.03532	1.08241	5.18178	4.92964	5.12497	4.94724	5.23921	XM_011542540	basic salivary proline-rich protein 2-like		RefSeq	PREDICTED: Homo sapiens basic salivary proline-rich protein 2-like (LOC105378949), mRNA.	80	33	4	5	FALSE			chr1	+	1822910	1824097
16657926	CALML6	163688	NM_138705	-1.10232	5.49216	-1.02188	5.54724	-1.08018	5.50696	1.07872	5.47672	1.0205	5.43695	5.56288	5.42233	5.53165	5.45161	NM_138705	calmodulin-like 6	1p36.33	RefSeq	Homo sapiens calmodulin-like 6 (CALML6), mRNA.	100	67	14	14	FALSE	Hs.85902	eye| muscle| nerve| stomach| normal| fetus| adult	chr1	+	1846266	1848735	NM_138705	Q8TD86				GO:0005634//GO:0005737	nucleus//cytoplasm	inferred from electronic annotation//inferred from electronic annotation	GO:0005509//GO:0046872	calcium ion binding//metal ion binding	inferred from electronic annotation//inferred from electronic annotation
16657938	GABRD	2563	NM_000815	1.22185	5.08905	1.45556	5.21032	1.28399	5.12372	1.19127	5.3604	1.05086	5.2713	4.94657	5.23564	5.48814	5.30721	NM_000815	gamma-aminobutyric acid (GABA) A receptor, delta	1p36.3	RefSeq	Homo sapiens gamma-aminobutyric acid (GABA) A receptor, delta (GABRD), mRNA.	100	100	19	19	FALSE	Hs.113882	brain| heart| kidney| mammary gland| nerve| pancreas| testis| germ cell tumor| glioma| kidney tumor| non-neoplasia| normal| pancreatic tumor| fetus| adult	chr1	+	1950768	1962192	NM_000815	O14764	GO:0006810//GO:0007165//GO:0007268//GO:0042391//GO:0050877//GO:1902476//GO:0006810//GO:0006811//GO:0006821//GO:0007268//GO:0007268//GO:0042391//GO:0050877//GO:1902476//GO:0007165//GO:0034220	transport//signal transduction//synaptic transmission//regulation of membrane potential//neurological system process//chloride transmembrane transport//transport//ion transport//chloride transport//synaptic transmission//synaptic transmission//regulation of membrane potential//neurological system process//chloride transmembrane transport//signal transduction//ion transmembrane transport	traceable author statement//traceable author statement//not recorded//not recorded//not recorded//not recorded//inferred from electronic annotation//inferred from electronic annotation//inferred from electronic annotation////inferred from electronic annotation////////inferred from electronic annotation//inferred from electronic annotation	GO:0005887//GO:0030054//GO:0034707//GO:0043005//GO:0045202//GO:0045211//GO:1902711//GO:0005886//GO:0016020//GO:0016021//GO:0043005//GO:0045202//GO:0045202//GO:1902711	integral component of plasma membrane//cell junction//chloride channel complex//neuron projection//synapse//postsynaptic membrane//GABA-A receptor complex//plasma membrane//membrane//integral component of membrane//neuron projection//synapse//synapse//GABA-A receptor complex	traceable author statement//inferred from electronic annotation//inferred from electronic annotation//not recorded//not recorded//inferred from electronic annotation//not recorded//inferred from electronic annotation//inferred from electronic annotation//inferred from electronic annotation//////inferred from electronic annotation//	GO:0004890//GO:0005230//GO:0005254//GO:0005515//GO:0004890//GO:0005230//GO:0005230//GO:0005254//GO:0005254	GABA-A receptor activity//extracellular ligand-gated ion channel activity//chloride channel activity//protein binding//GABA-A receptor activity//extracellular ligand-gated ion channel activity//extracellular ligand-gated ion channel activity//chloride channel activity//chloride channel activity	inferred from electronic annotation//not recorded//not recorded//inferred from physical interaction//traceable author statement////inferred from electronic annotation////inferred from electronic annotation
16657948	PRKCZ	5590	NM_001033581	1.23539	5.14133	-1.01278	4.98194	1.23863	5.14317	-1.25118	5.13189	1.00262	5.29797	4.99111	5.29608	4.97279	5.29986	NM_001033581	protein kinase C, zeta	1p36.33-p36.2	RefSeq	Homo sapiens protein kinase C, zeta (PRKCZ), transcript variant 2, mRNA.	100	41	14	14	FALSE	Hs.496255	bone| brain| cervix| connective tissue| embryonic tissue| eye| heart| intestine| kidney| liver| lung| lymph| lymph node| mammary gland| mouth| nerve| ovary| pancreas| parathyroid| pituitary gland| placenta| prostate| skin| spleen| stomach| testis| thymus| thyroid| uterus| breast (mammary gland) tumor| cervical tumor| chondrosarcoma| colorectal tumor| gastrointestinal tumor| germ cell tumor| gliom…	chr1	+	1981909	2116834	NM_001033581	Q05513	GO:0000226//GO:0001954//GO:0006468//GO:0006954//GO:0007165//GO:0007179//GO:0007596//GO:0007616//GO:0008284//GO:0008286//GO:0016477//GO:0018105//GO:0030010//GO:0030168//GO:0031333//GO:0031532//GO:0031584//GO:0032148//GO:0032753//GO:0043066//GO:0045630//GO:0046326//GO:0046627//GO:0046628//GO:0047496//GO:0048010//GO:0050732//GO:0051092//GO:0051291//GO:0051346//GO:0051899//GO:0060081//GO:0060291//GO:…	microtubule cytoskeleton organization//positive regulation of cell-matrix adhesion//protein phosphorylation//inflammatory response//signal transduction//transforming growth factor beta receptor signaling pathway//blood coagulation//long-term memory//positive regulation of cell proliferation//insulin receptor signaling pathway//cell migration//peptidyl-serine phosphorylation//establishment of cell…	inferred from electronic annotation//inferred from electronic annotation//inferred from direct assay//inferred from electronic annotation//traceable author statement//traceable author statement//traceable author statement//inferred from electronic annotation//inferred from electronic annotation//inferred from electronic annotation//inferred from electronic annotation//inferred from direct assay//…	GO:0005635//GO:0005737//GO:0005768//GO:0005815//GO:0005829//GO:0005886//GO:0005911//GO:0005923//GO:0016020//GO:0016324//GO:0016363//GO:0030054//GO:0031252//GO:0031941//GO:0031982//GO:0035748//GO:0043203//GO:0045121//GO:0045179//GO:0048471//GO:0070062//GO:0005634//GO:0005737//GO:0005829//GO:0005886//GO:0005938//GO:0030054//GO:0043231//GO:0043234	nuclear envelope//cytoplasm//endosome//microtubule organizing center//cytosol//plasma membrane//cell-cell junction//bicellular tight junction//membrane//apical plasma membrane//nuclear matrix//cell junction//cell leading edge//filamentous actin//vesicle//myelin sheath abaxonal region//axon hillock//membrane raft//apical cortex//perinuclear region of cytoplasm//extracellular exosome//nucleus//cyto…	inferred from electronic annotation//traceable author statement//inferred from electronic annotation//inferred from electronic annotation//traceable author statement//traceable author statement//inferred from direct assay//inferred from electronic annotation//traceable author statement//inferred from electronic annotation//inferred from electronic annotation//traceable author statement//inferred …	GO:0004672//GO:0004674//GO:0004674//GO:0004697//GO:0005515//GO:0005524//GO:0015459//GO:0019901//GO:0019904//GO:0043274//GO:0043560//GO:0046872//GO:0071889//GO:0000166//GO:0004672//GO:0004674//GO:0004674//GO:0016301//GO:0016740	protein kinase activity//protein serine/threonine kinase activity//protein serine/threonine kinase activity//protein kinase C activity//protein binding//ATP binding//potassium channel regulator activity//protein kinase binding//protein domain specific binding//phospholipase binding//insulin receptor substrate binding//metal ion binding//14-3-3 protein binding//nucleotide binding//protein kinase a…	inferred from direct assay//not recorded//inferred from direct assay//inferred from electronic annotation//inferred from physical interaction//inferred from electronic annotation//inferred from electronic annotation//inferred from electronic annotation//inferred from electronic annotation//inferred from electronic annotation//inferred by curator//inferred from electronic annotation//inferred from…	GenMAPP//GenMAPP//GenMAPP//GenMAPP	G_Protein_Signaling//Wnt_signaling//Calcium_regulation_in_cardiac_cells//Smooth_muscle_contraction
16657993	SKI	6497	NM_003036	-1.1452	6.07656	-1.23978	6.01811	-1.02867	6.15473	-1.08259	5.92203	1.11328	6.05647	6.17515	5.97955	5.86506	6.13437	NM_003036	SKI proto-oncogene	1p36.33	RefSeq	Homo sapiens v-ski avian sarcoma viral oncogene homolog (SKI), mRNA.	100	68	15	15	FALSE	Hs.656507	adrenal gland| bone| brain| connective tissue| embryonic tissue| esophagus| eye| heart| intestine| kidney| lung| lymph node| ovary| pancreas| placenta| prostate| skin| stomach| testis| uterus|adrenal tumor| chondrosarcoma| esophageal tumor| gastrointestinal tumor| glioma| kidney tumor| leukemia| lung tumor| non-neoplasia| normal| ovarian tumor| pancreatic tumor| prostate cancer| retinoblastoma| s…	chr1	+	2160134	2241652	NM_003036	P12755	GO:0000122//GO:0000122//GO:0000122//GO:0001843//GO:0002089//GO:0006351//GO:0006367//GO:0007179//GO:0007179//GO:0008283//GO:0008285//GO:0009948//GO:0010467//GO:0010626//GO:0014902//GO:0021772//GO:0022011//GO:0030177//GO:0030326//GO:0030509//GO:0030512//GO:0030512//GO:0030512//GO:0030514//GO:0030514//GO:0031064//GO:0032926//GO:0035019//GO:0042981//GO:0043010//GO:0043388//GO:0043585//GO:0045668//GO:…	negative regulation of transcription from RNA polymerase II promoter//negative regulation of transcription from RNA polymerase II promoter//negative regulation of transcription from RNA polymerase II promoter//neural tube closure//lens morphogenesis in camera-type eye//transcription, DNA-templated//transcription initiation from RNA polymerase II promoter//transforming growth factor beta receptor …	inferred from direct assay//inferred from mutant phenotype//traceable author statement//inferred from sequence or structural similarity//inferred from sequence or structural similarity//traceable author statement//traceable author statement//non-traceable author statement//traceable author statement//non-traceable author statement//inferred from direct assay//inferred from sequence or structural …	GO:0005634//GO:0005654//GO:0005667//GO:0005737//GO:0005737//GO:0005813//GO:0016604//GO:0016605//GO:0017053//GO:0043234//GO:0005634//GO:0005667//GO:0005737//GO:0005737//GO:0017053	nucleus//nucleoplasm//transcription factor complex//cytoplasm//cytoplasm//centrosome//nuclear body//PML body//transcriptional repressor complex//protein complex//nucleus//transcription factor complex//cytoplasm//cytoplasm//transcriptional repressor complex	inferred from direct assay//traceable author statement//inferred from sequence or structural similarity//not recorded//inferred from sequence or structural similarity//inferred from direct assay//inferred from direct assay//inferred from direct assay//inferred from sequence or structural similarity//inferred from direct assay//inferred from electronic annotation//inferred from electronic annotati…	GO:0003682//GO:0003714//GO:0003714//GO:0005515//GO:0008270//GO:0019901//GO:0019904//GO:0031625//GO:0046332//GO:0046811//GO:0070491//GO:0046332//GO:0046811	chromatin binding//transcription corepressor activity//transcription corepressor activity//protein binding//zinc ion binding//protein kinase binding//protein domain specific binding//ubiquitin protein ligase binding//SMAD binding//histone deacetylase inhibitor activity//repressing transcription factor binding//SMAD binding//histone deacetylase inhibitor activity	inferred from electronic annotation//inferred from direct assay//inferred from mutant phenotype//inferred from physical interaction//inferred from direct assay//inferred from physical interaction//inferred from physical interaction//inferred from physical interaction//inferred from physical interaction//inferred from sequence or structural similarity//inferred from physical interaction//inferred …	GenMAPP	TGF_Beta_Signaling_Pathway
16658005	RER1	11079	NM_007033	1.03675	6.52599	-1.11725	6.41954	-1.0365	6.4741	-1.15831	6.4452	-1.07459	6.49998	6.50001	6.55208	6.34006	6.44829	NM_007033	retention in endoplasmic reticulum sorting receptor 1	1p36	RefSeq	Homo sapiens retention in endoplasmic reticulum sorting receptor 1 (RER1), mRNA.	100	62	16	16	FALSE	Hs.525527	adipose tissue| adrenal gland| ascites| bladder| blood| bone| bone marrow| brain| cervix| connective tissue| embryonic tissue| esophagus| eye| heart| intestine| kidney| larynx| liver| lung| lymph| lymph node| mammary gland| mouth| muscle| nerve| ovary| pancreas| parathyroid| pituitary gland| placenta| prostate| salivary gland| skin| spleen| stomach| testis| thymus| thyroid| trachea| umbilical cor…	chr1	+	2323214	2336883	NM_007033	O15258	GO:0006890//GO:0071340//GO:0090004//GO:0007528	retrograde vesicle-mediated transport, Golgi to ER//skeletal muscle acetylcholine-gated channel clustering//positive regulation of establishment of protein localization to plasma membrane//neuromuscular junction development	inferred from direct assay//inferred from electronic annotation//inferred from electronic annotation//inferred from electronic annotation	GO:0005793//GO:0005794//GO:0009986//GO:0030173//GO:0000139//GO:0005794//GO:0016020//GO:0016021	endoplasmic reticulum-Golgi intermediate compartment//Golgi apparatus//cell surface//integral component of Golgi membrane//Golgi membrane//Golgi apparatus//membrane//integral component of membrane	inferred from electronic annotation//inferred from direct assay//inferred from electronic annotation//inferred from direct assay//inferred from electronic annotation//inferred from electronic annotation//inferred from electronic annotation//inferred from electronic annotation	GO:0033130//GO:0003674	acetylcholine receptor binding//molecular_function	inferred from electronic annotation//no biological data available
16658020	PLCH2	9651	ENST00000609981	-1.00657	5.18605	-1.13185	5.10066	-1.193	5.06189	-1.12446	5.09601	-1.18521	5.05727	5.19078	5.18133	5.0121	4.93619	ENST00000609981	phospholipase C, eta 2	1p36.32	ENSEMBL	phospholipase C, eta 2 [gene_biotype:protein_coding transcript_biotype:protein_coding]	84	100	16	19	FALSE	Hs.170156	brain| eye| intestine| kidney| lung| lymph node| mammary gland| pancreas| pituitary gland| skin| bladder carcinoma| colorectal tumor| glioma| leukemia| lung tumor| normal| pancreatic tumor| retinoblastoma| fetus| adult	chr1	+	2357419	2362089	ENST00000609981	V9GY64	GO:0016042//GO:0035556//GO:0043647//GO:0044281//GO:0046488//GO:0008152//GO:0006629//GO:0007165//GO:0008150	lipid catabolic process//intracellular signal transduction//inositol phosphate metabolic process//small molecule metabolic process//phosphatidylinositol metabolic process//metabolic process//lipid metabolic process//signal transduction//biological_process	inferred from electronic annotation//inferred from electronic annotation//traceable author statement//traceable author statement//inferred from electronic annotation//inferred from electronic annotation//inferred from electronic annotation//inferred from electronic annotation//no biological data available	GO:0005737//GO:0005886//GO:0005622//GO:0005575//GO:0005886//GO:0016020	cytoplasm//plasma membrane//intracellular//cellular_component//plasma membrane//membrane	inferred from electronic annotation//traceable author statement//inferred from electronic annotation//no biological data available//inferred from electronic annotation//inferred from electronic annotation	GO:0004435//GO:0004871//GO:0005509//GO:0004629//GO:0003674//GO:0008081//GO:0016787//GO:0046872	phosphatidylinositol phospholipase C activity//signal transducer activity//calcium ion binding//phospholipase C activity//molecular_function//phosphoric diester hydrolase activity//hydrolase activity//metal ion binding	inferred from electronic annotation//inferred from electronic annotation//inferred from electronic annotation//inferred from electronic annotation//no biological data available//inferred from electronic annotation//inferred from electronic annotation//inferred from electronic annotation
16658023	PLCH2	9651	NM_001303012	1.0183	5.03638	1.39263	5.2568	-1.0083	5.01735	1.3676	5.27047	-1.02675	5.0304	5.02332	5.04948	5.50113	5.01139	NM_001303012	phospholipase C, eta 2	1p36.32	RefSeq	Homo sapiens phospholipase C, eta 2 (PLCH2), transcript variant 2, mRNA.	100	73	16	16	FALSE	Hs.170156	brain| eye| intestine| kidney| lung| lymph node| mammary gland| pancreas| pituitary gland| skin| bladder carcinoma| colorectal tumor| glioma| leukemia| lung tumor| normal| pancreatic tumor| retinoblastoma| fetus| adult	chr1	+	2398898	2436969	NM_001303012	O75038	GO:0016042//GO:0035556//GO:0043647//GO:0044281//GO:0046488//GO:0006629//GO:0007165//GO:0008150//GO:0008152	lipid catabolic process//intracellular signal transduction//inositol phosphate metabolic process//small molecule metabolic process//phosphatidylinositol metabolic process//lipid metabolic process//signal transduction//biological_process//metabolic process	inferred from electronic annotation//inferred from electronic annotation//traceable author statement//traceable author statement//inferred from electronic annotation//inferred from electronic annotation//inferred from electronic annotation//no biological data available//inferred from electronic annotation	GO:0005737//GO:0005886//GO:0005575//GO:0005886//GO:0016020//GO:0005622	cytoplasm//plasma membrane//cellular_component//plasma membrane//membrane//intracellular	inferred from electronic annotation//traceable author statement//no biological data available//inferred from electronic annotation//inferred from electronic annotation//inferred from electronic annotation	GO:0004435//GO:0004871//GO:0005509//GO:0003674//GO:0004629//GO:0008081//GO:0016787//GO:0046872	phosphatidylinositol phospholipase C activity//signal transducer activity//calcium ion binding//molecular_function//phospholipase C activity//phosphoric diester hydrolase activity//hydrolase activity//metal ion binding	inferred from electronic annotation//inferred from electronic annotation//inferred from electronic annotation//no biological data available//inferred from electronic annotation//inferred from electronic annotation//inferred from electronic annotation//inferred from electronic annotation
16658058			NONHSAT000453	1.18532	4.00171	1.2474	4.03726	1.24303	4.03483	1.05237	4.16289	1.04868	4.16038	3.88095	4.12623	4.19987	4.19481				NONCODE	Non-coding transcript identified by NONCODE: Linc	100	100	22	22	FALSE			chr1	+	2482415	2486841
16658064	TNFRSF14	8764	NM_001297605	-1.03951	4.89659	1.24703	5.08137	1.14769	5.023	1.29629	5.05245	1.19303	4.99441	4.92462	4.86872	5.24311	5.12335	NM_001297605	tumor necrosis factor receptor superfamily, member 14	1p36.32	RefSeq	Homo sapiens tumor necrosis factor receptor superfamily, member 14 (TNFRSF14), transcript variant 2, mRNA.	100	39	7	7	FALSE	Hs.512898	adipose tissue| ascites| blood| bone| brain| connective tissue| esophagus| eye| heart| intestine| kidney| larynx| liver| lung| lymph| lymph node| mammary gland| muscle| nerve| ovary| pancreas| parathyroid| pharynx| placenta| prostate| salivary gland| skin| spleen| stomach| testis| thymus| thyroid| tonsil| trachea| uterus| bladder carcinoma| breast (mammary gland) tumor| chondrosarcoma| colorectal…	chr1	+	2487078	2497061	NM_001297605	Q92956	GO:0002741//GO:0006954//GO:0006955//GO:0007166//GO:0007275//GO:0031295//GO:0032496//GO:0033209//GO:0042127//GO:0042981//GO:0043410//GO:0046642//GO:0046718//GO:0050731//GO:0050829//GO:0050830//GO:0097190//GO:2000406//GO:0006954//GO:0007275//GO:0016032//GO:0032496//GO:0042127//GO:0042981//GO:0043410//GO:0097190	positive regulation of cytokine secretion involved in immune response//inflammatory response//immune response//cell surface receptor signaling pathway//multicellular organismal development//T cell costimulation//response to lipopolysaccharide//tumor necrosis factor-mediated signaling pathway//regulation of cell proliferation//regulation of apoptotic process//positive regulation of MAPK cascade//n…	inferred from electronic annotation//not recorded//traceable author statement//traceable author statement//not recorded//traceable author statement//not recorded//traceable author statement//not recorded//not recorded//not recorded//inferred from electronic annotation//inferred from electronic annotation//inferred from electronic annotation//inferred from electronic annotation//inferred from elec…	GO:0005886//GO:0005887//GO:0009897//GO:0005887//GO:0005887//GO:0016020//GO:0016021	plasma membrane//integral component of plasma membrane//external side of plasma membrane//integral component of plasma membrane//integral component of plasma membrane//membrane//integral component of membrane	traceable author statement//not recorded//inferred from electronic annotation////inferred by curator//inferred from electronic annotation//inferred from electronic annotation	GO:0001618//GO:0005031//GO:0005515//GO:0031625	virus receptor activity//tumor necrosis factor-activated receptor activity//protein binding//ubiquitin protein ligase binding	inferred from electronic annotation//traceable author statement//inferred from physical interaction//inferred from physical interaction
16658097	LOC105378596	105378596	XR_946834	1.15948	5.27123	1.71528	5.54114	-1.60387	4.81274	1.47935	5.65448	-1.85966	4.91118	5.16557	5.37905	5.94401	4.48401	XR_946834	uncharacterized LOC105378596		RefSeq	PREDICTED: Homo sapiens uncharacterized LOC105378596 (LOC105378596), ncRNA.	100	33	3	3	FALSE			chr1	+	2497849	2508811
16658102	LOC100996583	100996583	NR_121638	1.09495	3.03323	1.12172	3.05024	-1.06354	2.92373	1.02445	3.11675	-1.16452	2.98748	2.96851	3.09937	3.13422	2.87963	NR_121638	uncharacterized LOC100996583	1p356.32	RefSeq	Homo sapiens uncharacterized LOC100996583 (LOC100996583), long non-coding RNA.	100	100	25	25	FALSE	Hs.444114	lung| testis| normal| fetus	chr1	+	2512999	2515972
16658106	FAM213B	127281	NM_001195736	-1.05041	5.97177	-1.06852	5.95935	-1.05112	5.97128	-1.01725	5.92405	-1.00068	5.93591	6.00735	5.9364	5.91173	5.93542	NM_001195736	family with sequence similarity 213, member B	1p36.32	RefSeq	Homo sapiens family with sequence similarity 213, member B (FAM213B), transcript variant 1, mRNA.	100	72	13	13	FALSE	Hs.462033	adrenal gland| ascites| bladder| blood| bone| bone marrow| brain| cervix| connective tissue| embryonic tissue| eye| intestine| kidney| larynx| liver| lung| lymph node| mammary gland| mouth| ovary| pancreas| parathyroid| pituitary gland| placenta| prostate| salivary gland| skin| spleen| stomach| testis| thymus| thyroid| umbilical cord| uterus| vascular| breast (mammary gland) tumor| cervical tumor…	chr1	+	2517899	2522908	NM_001195736	Q8TBF2	GO:0001516//GO:0019369//GO:0019371//GO:0044281//GO:0055114//GO:0001516//GO:0006629//GO:0006631//GO:0006633//GO:0006693	prostaglandin biosynthetic process//arachidonic acid metabolic process//cyclooxygenase pathway//small molecule metabolic process//oxidation-reduction process//prostaglandin biosynthetic process//lipid metabolic process//fatty acid metabolic process//fatty acid biosynthetic process//prostaglandin metabolic process	inferred from sequence or structural similarity//traceable author statement//traceable author statement//traceable author statement//inferred from electronic annotation//inferred from electronic annotation//inferred from electronic annotation//inferred from electronic annotation//inferred from electronic annotation//inferred from electronic annotation	GO:0005737//GO:0005783//GO:0005829//GO:0043209//GO:0070062//GO:0005737//GO:0005783//GO:0043209	cytoplasm//endoplasmic reticulum//cytosol//myelin sheath//extracellular exosome//cytoplasm//endoplasmic reticulum//myelin sheath	inferred from sequence or structural similarity//inferred from sequence or structural similarity//inferred from electronic annotation//inferred from sequence or structural similarity//inferred from direct assay//inferred from electronic annotation//inferred from electronic annotation//inferred from electronic annotation	GO:0016616//GO:0047017//GO:0016491//GO:0016616//GO:0047017	oxidoreductase activity, acting on the CH-OH group of donors, NAD or NADP as acceptor//prostaglandin-F synthase activity//oxidoreductase activity//oxidoreductase activity, acting on the CH-OH group of donors, NAD or NADP as acceptor//prostaglandin-F synthase activity	inferred from sequence or structural similarity//inferred from sequence or structural similarity//inferred from electronic annotation//inferred from electronic annotation//inferred from electronic annotation
16658119	LOC105378597	105378597	XR_946835	1.46188	3.24216	1.39374	3.21036	1.34451	3.18619	-1.04889	3.49302	-1.08729	3.46672	2.9798	3.52762	3.45876	3.40688	XR_946835	uncharacterized LOC105378597		RefSeq	PREDICTED: Homo sapiens uncharacterized LOC105378597 (LOC105378597), transcript variant X1, ncRNA.	100	52	11	11	FALSE			chr1	+	2564007	2568059
16658122	LOC105378598	105378598	XR_946841	1.28425	3.9723	1.45173	4.05591	1.1463	3.89318	1.13041	4.24436	-1.12034	4.07407	3.79593	4.15686	4.3337	3.99292	XR_946841	uncharacterized LOC105378598		RefSeq	PREDICTED: Homo sapiens uncharacterized LOC105378598 (LOC105378598), transcript variant X1, ncRNA.	100	100	20	20	FALSE			chr1	+	2693739	2695364
16658125			NONHSAT000486	-1.14279	3.77045	1.10388	3.9386	-1.44923	3.59035	1.2615	3.83932	-1.26815	3.49984	3.86796	3.6754	4.01054	3.33267				NONCODE	Non-coding transcript identified by NONCODE: Linc	100	100	19	19	FALSE			chr1	+	2730632	2734321
16658129	ACTRT2	140625	NM_080431	-1.04307	3.71932	1.03702	3.77599	-1.02312	3.73334	1.08168	3.74524	1.0195	3.70293	3.74986	3.68903	3.8023	3.71689	NM_080431	actin-related protein T2	1p36.32	RefSeq	Homo sapiens actin-related protein T2 (ACTRT2), mRNA.	100	100	17	17	FALSE	Hs.236635	brain| embryonic tissue| testis| germ cell tumor| normal|embryoid body| adult	chr1	+	2938046	2939467	NM_080431	Q8TDY3				GO:0005737//GO:0005856	cytoplasm//cytoskeleton	inferred from electronic annotation//inferred from electronic annotation
16658135	PRDM16	63976	NM_022114	-1.04268	5.48477	1.23979	5.66793	1.13939	5.60834	1.2927	5.63686	1.18801	5.5776	5.515	5.45471	5.8251	5.70326	NM_022114	PR domain containing 16	1p36.23-p33	RefSeq	Homo sapiens PR domain containing 16 (PRDM16), transcript variant 1, mRNA.	100	83	25	25	FALSE	Hs.99500	brain| ear| embryonic tissue| esophagus| eye| heart| intestine| liver| lung| lymph node| skin| trachea| colorectal tumor| esophageal tumor| gastrointestinal tumor| germ cell tumor| glioma| leukemia| normal| blastocyst| fetus| neonate| adult	chr1	+	2985732	3355185	NM_022114	Q9HAZ2	GO:0000122//GO:0006325//GO:0006351//GO:0022008//GO:0030512//GO:0030512//GO:0030853//GO:0035019//GO:0043457//GO:0043586//GO:0045892//GO:0045892//GO:0045893//GO:0045893//GO:0050872//GO:0050873//GO:0060021//GO:0090336//GO:0006355//GO:0019827//GO:0030154//GO:0043457//GO:0050873	negative regulation of transcription from RNA polymerase II promoter//chromatin organization//transcription, DNA-templated//neurogenesis//negative regulation of transforming growth factor beta receptor signaling pathway//negative regulation of transforming growth factor beta receptor signaling pathway//negative regulation of granulocyte differentiation//somatic stem cell population maintenance//r…	inferred from direct assay//traceable author statement//inferred from electronic annotation//inferred from electronic annotation//inferred from direct assay//inferred from mutant phenotype//inferred from direct assay//inferred from electronic annotation//inferred from sequence or structural similarity//inferred from electronic annotation//inferred from direct assay//inferred from sequence or stru…	GO:0005634//GO:0005829//GO:0017053//GO:0005634//GO:0017053	nucleus//cytosol//transcriptional repressor complex//nucleus//transcriptional repressor complex	inferred from direct assay//traceable author statement//inferred from sequence or structural similarity//inferred from electronic annotation//inferred from electronic annotation	GO:0003713//GO:0005515//GO:0033613//GO:0043565//GO:0046332//GO:0046872//GO:0003676//GO:0003677//GO:0003713	transcription coactivator activity//protein binding//activating transcription factor binding//sequence-specific DNA binding//SMAD binding//metal ion binding//nucleic acid binding//DNA binding//transcription coactivator activity	inferred from sequence or structural similarity//inferred from physical interaction//inferred from physical interaction//inferred from direct assay//inferred from electronic annotation//inferred from electronic annotation//inferred from electronic annotation//inferred from electronic annotation//inferred from electronic annotation
16658157	MIR4251	100422968	NR_036215	-1.32514	2.05864	-1.47065	1.97396	-1.32124	2.06098	-1.10981	1.78883	1.00295	1.86768	2.2717	1.86556	1.71525	1.86981	NR_036215	microRNA 4251		RefSeq	Homo sapiens microRNA 4251 (MIR4251), microRNA.	100	100	11	11	FALSE			chr1	+	3044539	3044599
16658159	ARHGEF16	27237	NM_014448	-1.00713	5.03217	1.1475	5.13559	1.09969	5.10539	1.15569	5.13036	1.10753	5.10019	5.0373	5.02705	5.2358	5.1744	NM_014448	Rho guanine nucleotide exchange factor 16	1p36.3	RefSeq	Homo sapiens Rho guanine nucleotide exchange factor (GEF) 16 (ARHGEF16), mRNA.	95	62	20	21	FALSE	Hs.87435	ascites| brain| cervix| embryonic tissue| esophagus| eye| intestine| kidney| lung| mammary gland| mouth| muscle| nerve| ovary| pancreas| placenta| prostate| skin| stomach| testis| trachea| uterus| breast (mammary gland) tumor| colorectal tumor| esophageal tumor| gastrointestinal tumor| germ cell tumor| glioma| head and neck tumor| leukemia| lung tumor| normal| ovarian tumor| pancreatic tumor| pro…	chr1	+	3370990	3397677	NM_014448	Q5VV41	GO:0007264//GO:0035023//GO:0043065//GO:0048011//GO:0051056//GO:0060326//GO:0090004//GO:0090630//GO:0090630//GO:0097190//GO:0043547	small GTPase mediated signal transduction//regulation of Rho protein signal transduction//positive regulation of apoptotic process//neurotrophin TRK receptor signaling pathway//regulation of small GTPase mediated signal transduction//cell chemotaxis//positive regulation of establishment of protein localization to plasma membrane//activation of GTPase activity//activation of GTPase activity//apopt…	traceable author statement//inferred from electronic annotation//traceable author statement//traceable author statement//traceable author statement//inferred from mutant phenotype//inferred from mutant phenotype//inferred from direct assay//inferred from mutant phenotype//traceable author statement//inferred from electronic annotation	GO:0005829//GO:0005737	cytosol//cytoplasm	traceable author statement//inferred from electronic annotation	GO:0005089//GO:0005515//GO:0017048//GO:0030165//GO:0030971//GO:0005085//GO:0005089	Rho guanyl-nucleotide exchange factor activity//protein binding//Rho GTPase binding//PDZ domain binding//receptor tyrosine kinase binding//guanyl-nucleotide exchange factor activity//Rho guanyl-nucleotide exchange factor activity	inferred from direct assay//inferred from physical interaction//inferred from physical interaction//inferred from physical interaction//inferred from physical interaction//inferred from electronic annotation//inferred from electronic annotation
16658184	TPRG1L	127262	NM_182752	-1.10528	5.65729	-1.10398	5.65815	-1.06811	5.68223	1.00117	5.5864	1.0348	5.61017	5.72996	5.58555	5.58724	5.6349	NM_182752	tumor protein p63 regulated 1-like	1p36.32	RefSeq	Homo sapiens tumor protein p63 regulated 1-like (TPRG1L), mRNA.	100	100	17	17	FALSE	Hs.20529	adrenal gland| ascites| bladder| blood| bone marrow| brain| cervix| connective tissue| ear| embryonic tissue| eye| heart| intestine| kidney| larynx| liver| lung| mammary gland| mouth| muscle| nerve| ovary| pancreas| parathyroid| placenta| prostate| skin| spleen| stomach| testis| tonsil| uterus| bladder carcinoma| breast (mammary gland) tumor| cervical tumor| chondrosarcoma| colorectal tumor| gast…	chr1	+	3541556	3546695	NM_182752	Q5T0D9	GO:0008150	biological_process	no biological data available	GO:0008021//GO:0030054//GO:0070062//GO:0008021//GO:0031410//GO:0045202	synaptic vesicle//cell junction//extracellular exosome//synaptic vesicle//cytoplasmic vesicle//synapse	inferred from sequence or structural similarity//inferred from electronic annotation//inferred from direct assay//inferred from electronic annotation//inferred from electronic annotation//inferred from electronic annotation	GO:0042802//GO:0003674	identical protein binding//molecular_function	inferred from electronic annotation//no biological data available
16658192	TP73	7161	NM_001126240	1.35732	4.02396	1.2775	3.98235	1.30747	3.99833	-1.06248	4.20642	-1.03812	4.22329	3.80961	4.25037	4.16293	4.19639	NM_001126240	tumor protein p73	1p36.3	RefSeq	Homo sapiens tumor protein p73 (TP73), transcript variant 2, mRNA.	100	83	20	20	FALSE	Hs.192132	brain| connective tissue| embryonic tissue| eye| heart| intestine| liver| lung| lymph node| mammary gland| mouth| muscle| pancreas| pharynx| placenta| prostate| salivary gland| stomach| testis| trachea| uterus| breast (mammary gland) tumor| chondrosarcoma| colorectal tumor| gastrointestinal tumor| germ cell tumor| head and neck tumor| liver tumor| lung tumor| non-neoplasia| normal| pancreatic tum…	chr1	+	3569084	3652765	NM_001126240	O15350	GO:0000122//GO:0000187//GO:0001822//GO:0006298//GO:0006366//GO:0006954//GO:0006974//GO:0006978//GO:0007050//GO:0007346//GO:0008285//GO:0008630//GO:0009791//GO:0010165//GO:0010243//GO:0010332//GO:0010468//GO:0016032//GO:0021766//GO:0031571//GO:0033326//GO:0034644//GO:0042493//GO:0042771//GO:0043508//GO:0043524//GO:0045665//GO:0045793//GO:0045893//GO:0045944//GO:0048546//GO:0048666//GO:0048714//GO:…	negative regulation of transcription from RNA polymerase II promoter//activation of MAPK activity//kidney development//mismatch repair//transcription from RNA polymerase II promoter//inflammatory response//cellular response to DNA damage stimulus//DNA damage response, signal transduction by p53 class mediator resulting in transcription of p21 class mediator//cell cycle arrest//regulation of mitot…	not recorded//inferred from electronic annotation//inferred from electronic annotation//traceable author statement//inferred from direct assay//inferred from electronic annotation//inferred from direct assay//not recorded//inferred from electronic annotation//inferred from mutant phenotype//inferred from mutant phenotype//traceable author statement//inferred from electronic annotation//not record…	GO:0000785//GO:0005634//GO:0005654//GO:0005667//GO:0005794//GO:0005829//GO:0030054//GO:0043231//GO:0000785//GO:0000785//GO:0005634//GO:0005667//GO:0005737//GO:0005829	chromatin//nucleus//nucleoplasm//transcription factor complex//Golgi apparatus//cytosol//cell junction//intracellular membrane-bounded organelle//chromatin//chromatin//nucleus//transcription factor complex//cytoplasm//cytosol	not recorded//inferred from direct assay//inferred from direct assay//not recorded//inferred from direct assay//not recorded//inferred from direct assay//inferred from direct assay////inferred from electronic annotation//inferred from electronic annotation////inferred from electronic annotation//	GO:0000978//GO:0000981//GO:0001077//GO:0002039//GO:0003682//GO:0003684//GO:0003690//GO:0003700//GO:0005515//GO:0008134//GO:0019901//GO:0042802//GO:0044212//GO:0046872//GO:0002039//GO:0003677//GO:0003682//GO:0003684//GO:0003690//GO:0003700//GO:0003700//GO:0043565//GO:0044212	RNA polymerase II core promoter proximal region sequence-specific DNA binding//RNA polymerase II transcription factor activity, sequence-specific DNA binding//transcriptional activator activity, RNA polymerase II core promoter proximal region sequence-specific binding//p53 binding//chromatin binding//damaged DNA binding//double-stranded DNA binding//transcription factor activity, sequence-specifi…	inferred from direct assay//inferred from direct assay//inferred from direct assay//not recorded//not recorded//not recorded//not recorded//inferred from direct assay//inferred from physical interaction//inferred from physical interaction//inferred from physical interaction//inferred from physical interaction//inferred from direct assay//inferred from electronic annotation////inferred from electr…	GenMAPP	Apoptosis
16658210	CCDC27	148870	NM_152492	1.11675	3.58845	1.22622	3.65383	1.01175	3.5181	1.09803	3.73583	-1.10377	3.59706	3.50968	3.66898	3.8039	3.52654	NM_152492	coiled-coil domain containing 27	1p36.32	RefSeq	Homo sapiens coiled-coil domain containing 27 (CCDC27), mRNA.	100	100	20	20	FALSE	Hs.348700	testis| normal| adult	chr1	+	3668962	3688209	NM_152492	Q2M243
16658226	SMIM1	388588	NM_001163724	-1.29568	3.4911	1.14828	3.78137	-1.6726	3.29106	1.4878	3.58439	-1.2909	3.11962	3.68295	3.30924	3.88242	2.94086	NM_001163724	small integral membrane protein 1 (Vel blood group)	1p36.32	RefSeq	Homo sapiens small integral membrane protein 1 (Vel blood group) (SMIM1), transcript variant 1, mRNA.	100	64	14	14	FALSE	Hs.22047	bone marrow| kidney| liver| prostate| skin| testis| germ cell tumor| normal| skin tumor| fetus| adult	chr1	+	3689352	3692546	NM_001163724	B2RUZ4				GO:0016021//GO:0070062//GO:0016020	integral component of membrane//extracellular exosome//membrane	inferred from electronic annotation//inferred from direct assay//inferred from electronic annotation
16658231	DFFB	1677	NM_001282669	1.03359	6.18916	-1.1184	6.08411	1.16531	6.27475	-1.15597	6.10759	1.12743	6.29897	6.16537	6.21304	6.00393	6.38608	NM_001282669	DNA fragmentation factor, 40kDa, beta polypeptide (caspase-activated DNase)	1p36.3	RefSeq	Homo sapiens DNA fragmentation factor, 40kDa, beta polypeptide (caspase-activated DNase) (DFFB), transcript variant 1, mRNA.	100	85	17	17	FALSE	Hs.133089	bone| bone marrow| brain| connective tissue| embryonic tissue| heart| intestine| kidney| liver| lung| mammary gland| mouth| muscle| skin| spleen| testis| thymus| uterus| vascular| chondrosarcoma| colorectal tumor| germ cell tumor| head and neck tumor| kidney tumor| leukemia| liver tumor| non-neoplasia| normal| soft tissue/muscle tissue tumor| uterine tumor| blastocyst| fetus| adult	chr1	+	3773845	3801993	NM_001282669	O76075	GO:0006309//GO:0006309//GO:0006915//GO:0006921//GO:0012501//GO:0030263//GO:0006309//GO:0006915//GO:0007420	apoptotic DNA fragmentation//apoptotic DNA fragmentation//apoptotic process//cellular component disassembly involved in execution phase of apoptosis//programmed cell death//apoptotic chromosome condensation//apoptotic DNA fragmentation//apoptotic process//brain development	inferred from direct assay//traceable author statement//traceable author statement//traceable author statement//traceable author statement//inferred from direct assay//inferred from electronic annotation//inferred from electronic annotation//inferred from electronic annotation	GO:0000790//GO:0005634//GO:0005654//GO:0005730//GO:0005829//GO:0005829//GO:0005622//GO:0005634//GO:0005737	nuclear chromatin//nucleus//nucleoplasm//nucleolus//cytosol//cytosol//intracellular//nucleus//cytoplasm	inferred from direct assay//inferred from direct assay//traceable author statement//inferred from direct assay//inferred from direct assay//traceable author statement//inferred from electronic annotation//inferred from electronic annotation//inferred from electronic annotation	GO:0004536//GO:0019899//GO:0004518//GO:0016787//GO:0003677//GO:0004536	deoxyribonuclease activity//enzyme binding//nuclease activity//hydrolase activity//DNA binding//deoxyribonuclease activity	traceable author statement//inferred from physical interaction//inferred from electronic annotation//inferred from electronic annotation//inferred from electronic annotation//inferred from electronic annotation	GenMAPP//GenMAPP	Apoptosis//Apoptosis_KEGG
16658248	LINC01134	100133612	NR_024455	-1.06428	4.69049	1.05372	4.77325	-1.00262	4.73376	1.12145	4.72773	1.0615	4.68862	4.73565	4.64577	4.81114	4.73187	NR_024455	long intergenic non-protein coding RNA 1134	1p36.32	RefSeq	Homo sapiens long intergenic non-protein coding RNA 1134 (LINC01134), long non-coding RNA.	100	74	17	17	FALSE	Hs.307652	brain| kidney| mammary gland| mouth| salivary gland| skin| breast (mammary gland) tumor| head and neck tumor| leukemia| normal| skin tumor| fetus| adult	chr1	+	3816936	3833789
16658254	LINC01346	728716	NR_040065	1.02417	5.64017	1.1391	5.71615	-1.0481	5.58898	1.11222	5.73364	-1.07344	5.60608	5.62297	5.65743	5.81087	5.55519	NR_040065	long intergenic non-protein coding RNA 1346	1p36.32	RefSeq	Homo sapiens long intergenic non-protein coding RNA 1346 (LINC01346), long non-coding RNA.	100	62	13	13	FALSE	Hs.668359	brain| lung| ovary| uterus| lung tumor| normal| ovarian tumor	chr1	+	4000672	4015322
16658259	LOC105376673	105376673	XR_931291	-1.56356	4.28435	-1.17172	4.50311	1.06103	4.66141	1.33441	4.17697	1.65897	4.3238	4.61888	3.97405	4.39025	4.70434	XR_931291	uncharacterized LOC105376673		RefSeq	PREDICTED: Homo sapiens uncharacterized LOC105376673 (LOC105376673), transcript variant X1, ncRNA.	100	100	18	18	FALSE			chr1	+	4036189	4069751
16658265			NONHSAT000572	1.30249	5.11628	1.25415	5.08993	1.02692	4.94833	-1.03854	5.28312	-1.26834	5.13614	4.9292	5.31047	5.25591	4.96753				NONCODE	Non-coding transcript identified by NONCODE: Linc	100	100	23	23	FALSE			chr1	+	4192617	4194185
16658268	LOC284661	284661	NR_027088	-1.18298	3.32692	-1.17422	3.33248	-1.17328	3.33307	1.00747	3.21327	1.00827	3.21385	3.45034	3.20791	3.21864	3.21979	NR_027088	uncharacterized LOC284661	1p36.32	RefSeq	Homo sapiens uncharacterized LOC284661 (LOC284661), long non-coding RNA.	100	88	14	14	FALSE	Hs.278112	testis| normal| fetus	chr1	+	4472111	4484747
16658278			NONHSAT000583	-1.20275	4.54129	-1.11629	4.59637	-1.5578	4.3449	1.07746	4.46356	-1.2952	4.21936	4.67641	4.41007	4.5177	4.0369				NONCODE	Non-coding transcript identified by NONCODE: Linc	100	100	17	17	FALSE			chr1	+	4611795	4612205
16658281	LOC105376679	105376679	XR_931523	-1.40327	3.18781	-1.83184	2.97302	-1.16043	3.3325	-1.30541	2.75382	1.20927	3.08679	3.44156	2.95277	2.56827	3.2269	XR_931523	uncharacterized LOC105376679		RefSeq	PREDICTED: Homo sapiens uncharacterized LOC105376679 (LOC105376679), transcript variant X1, ncRNA.	90	48	9	10	FALSE			chr1	+	4631587	4653707
16658289	AJAP1	55966	NM_001042478	1.12835	4.02297	-1.09002	3.87414	1.2125	4.07343	-1.22992	3.95893	1.07458	4.16258	3.93681	4.11102	3.81246	4.21479	NM_001042478	adherens junctions associated protein 1	1p36.32	RefSeq	Homo sapiens adherens junctions associated protein 1 (AJAP1), transcript variant 2, mRNA.	100	71	17	17	FALSE	Hs.25924	brain| connective tissue| embryonic tissue| eye| kidney| lung| muscle| spleen| testis| kidney tumor| normal| soft tissue/muscle tissue tumor| blastocyst| fetus| adult	chr1	+	4714792	4843851	NM_001042478	Q9UKB5	GO:0007155	cell adhesion	inferred from electronic annotation	GO:0005912//GO:0016021//GO:0016323//GO:0016324//GO:0005886//GO:0016020//GO:0030054	adherens junction//integral component of membrane//basolateral plasma membrane//apical plasma membrane//plasma membrane//membrane//cell junction	inferred from electronic annotation//inferred from electronic annotation//inferred from electronic annotation//inferred from electronic annotation//inferred from electronic annotation//inferred from electronic annotation//inferred from electronic annotation
16658300	LOC102724429	102724429	XR_426643	1.08924	4.33364	1.25923	4.43558	1.07657	4.32531	1.15606	4.49913	-1.01177	4.38729	4.27242	4.39574	4.60496	4.37886	XR_426643	uncharacterized LOC102724429		RefSeq	PREDICTED: Homo sapiens uncharacterized LOC102724429 (LOC102724429), transcript variant X1, ncRNA.	100	62	16	16	FALSE			chr1	+	5058062	5080898
16658309			NONHSAT000605	1.15431	4.36834	-1.23129	4.11323	1.11964	4.34681	-1.42129	4.21185	-1.03096	4.45103	4.26605	4.47308	3.96588	4.42909				NONCODE	Non-coding transcript identified by NONCODE: Linc	100	100	24	24	FALSE			chr1	+	5550602	5551645
16658312	KCNAB2	8514	NM_001199860	1.23396	5.7911	1.23396	5.7911	1.287	5.8206	1	5.94474	1.04298	5.97502	5.64144	5.94474	5.94474	6.00545	NM_001199860	potassium channel, voltage gated subfamily A regulatory beta subunit 2	1p36.3	RefSeq	Homo sapiens potassium channel, voltage gated subfamily A regulatory beta subunit 2 (KCNAB2), transcript variant 3, mRNA.	100	52	15	15	FALSE	Hs.440497	adrenal gland| ascites| blood| bone| bone marrow| brain| cervix| connective tissue| embryonic tissue| eye| heart| intestine| kidney| liver| lung| lymph| lymph node| mouth| muscle| ovary| pancreas| placenta| prostate| skin| spleen| testis| thymus| tonsil| trachea| uterus|adrenal tumor| cervical tumor| chondrosarcoma| colorectal tumor| gastrointestinal tumor| germ cell tumor| glioma| head and neck …	chr1	+	6051526	6161253	NM_001199860	Q13303	GO:0002244//GO:0007268//GO:0050905//GO:0055114//GO:0070995//GO:0071805//GO:1901379//GO:2000008//GO:0006810//GO:0006811//GO:0006813//GO:0034765//GO:0055114	hematopoietic progenitor cell differentiation//synaptic transmission//neuromuscular process//oxidation-reduction process//NADPH oxidation//potassium ion transmembrane transport//regulation of potassium ion transmembrane transport//regulation of protein localization to cell surface//transport//ion transport//potassium ion transport//regulation of ion transmembrane transport//oxidation-reduction pr…	inferred from electronic annotation//traceable author statement//inferred from electronic annotation//inferred from sequence or structural similarity//inferred from sequence or structural similarity//inferred from electronic annotation//inferred from direct assay//inferred from sequence or structural similarity//inferred from electronic annotation//inferred from electronic annotation//inferred fr…	GO:0005829//GO:0005874//GO:0005886//GO:0008076//GO:0014069//GO:0016020//GO:0030054//GO:0031234//GO:0043679//GO:0044224//GO:0044224//GO:1990031//GO:0005737//GO:0005856//GO:0005886//GO:0016020//GO:0016021//GO:0030424//GO:0042995//GO:0043005//GO:0045202	cytosol//microtubule//plasma membrane//voltage-gated potassium channel complex//postsynaptic density//membrane//cell junction//extrinsic component of cytoplasmic side of plasma membrane//axon terminus//juxtaparanode region of axon//juxtaparanode region of axon//pinceau fiber//cytoplasm//cytoskeleton//plasma membrane//membrane//integral component of membrane//axon//cell projection//neuron projecti…	inferred from sequence or structural similarity//inferred from sequence or structural similarity//traceable author statement//inferred from direct assay//inferred from electronic annotation//inferred from direct assay//inferred from electronic annotation//inferred from sequence or structural similarity//inferred from electronic annotation//inferred from direct assay//inferred from sequence or str…	GO:0004033//GO:0005249//GO:0015459//GO:0005244//GO:0016491	aldo-keto reductase (NADP) activity//voltage-gated potassium channel activity//potassium channel regulator activity//voltage-gated ion channel activity//oxidoreductase activity	inferred from sequence or structural similarity//inferred from electronic annotation//inferred from direct assay//inferred from electronic annotation//inferred from electronic annotation
16658350	RNF207	388591	NM_207396	-1.0711	6.2602	-1.33106	6.10016	-1.02338	6.29325	-1.24271	6.05208	1.04663	6.24364	6.30994	6.21085	5.89736	6.2766	NM_207396	ring finger protein 207	1p36.31	RefSeq	Homo sapiens ring finger protein 207 (RNF207), mRNA.	100	78	14	14	FALSE	Hs.716549	brain| connective tissue| eye| heart| intestine| kidney| lung| mammary gland| ovary| pancreas| parathyroid| pituitary gland| placenta| prostate| skin| stomach| testis| thymus| thyroid| trachea| uterus| breast (mammary gland) tumor| chondrosarcoma| colorectal tumor| gastrointestinal tumor| germ cell tumor| glioma| head and neck tumor| kidney tumor| lung tumor| lymphoma| non-neoplasia| normal| ovar…	chr1	+	6265535	6281359	NM_207396	Q6ZRF8	GO:0010628//GO:0055117//GO:0086019//GO:1901207//GO:1902261//GO:1903761//GO:1903762//GO:1903953	positive regulation of gene expression//regulation of cardiac muscle contraction//cell-cell signaling involved in cardiac conduction//regulation of heart looping//positive regulation of delayed rectifier potassium channel activity//negative regulation of voltage-gated potassium channel activity involved in ventricular cardiac muscle cell action potential repolarization//positive regulation of vol…	inferred from mutant phenotype//inferred from sequence or structural similarity//inferred from sequence or structural similarity//inferred from sequence or structural similarity//inferred from mutant phenotype//inferred from sequence or structural similarity//inferred from mutant phenotype//inferred from sequence or structural similarity	GO:0048471//GO:0005622	perinuclear region of cytoplasm//intracellular	inferred from mutant phenotype//inferred from electronic annotation	GO:0005515//GO:0008270//GO:0030544//GO:0044325//GO:0051087//GO:0046872	protein binding//zinc ion binding//Hsp70 protein binding//ion channel binding//chaperone binding//metal ion binding	inferred from physical interaction//inferred from electronic annotation//inferred from physical interaction//inferred from physical interaction//inferred from physical interaction//inferred from electronic annotation
16658379	LINC00337	148645	NR_103534	1.11904	4.93297	1.63477	5.19497	1.48028	5.12765	1.46087	5.28111	1.32281	5.21267	4.85251	5.01477	5.5616	5.41838	NR_103534	long intergenic non-protein coding RNA 337	1p36.31	RefSeq	Homo sapiens long intergenic non-protein coding RNA 337 (LINC00337), long non-coding RNA.	100	100	18	18	FALSE	Hs.185688	bone| cervix| connective tissue| eye| placenta| cervical tumor| chondrosarcoma| germ cell tumor| normal| soft tissue/muscle tissue tumor| fetus| adult	chr1	+	6296300	6299504	NR_103534	Q8N6G1
16658385	HES3	390992	NM_001024598	1.1534	4.59982	1.32893	4.69869	-1.05616	4.45844	1.15219	4.80502	-1.21817	4.55934	4.49803	4.70392	4.9083	4.4192	NM_001024598	hes family bHLH transcription factor 3	1p36.31	RefSeq	Homo sapiens hes family bHLH transcription factor 3 (HES3), mRNA.	100	100	24	24	FALSE	Hs.532677	embryonic tissue| normal| blastocyst	chr1	+	6304252	6305638	NM_001024598	Q5TGS1	GO:0000122//GO:0001701//GO:0006351//GO:0021555//GO:0021557//GO:0021558//GO:0021575//GO:0030901//GO:0045944//GO:0060164//GO:0006355//GO:0021915//GO:0045892//GO:0050767	negative regulation of transcription from RNA polymerase II promoter//in utero embryonic development//transcription, DNA-templated//midbrain-hindbrain boundary morphogenesis//oculomotor nerve development//trochlear nerve development//hindbrain morphogenesis//midbrain development//positive regulation of transcription from RNA polymerase II promoter//regulation of timing of neuron differentiation//…	inferred from electronic annotation//inferred from electronic annotation//inferred from electronic annotation//inferred from electronic annotation//inferred from electronic annotation//inferred from electronic annotation//inferred from electronic annotation//inferred from electronic annotation//inferred from electronic annotation//inferred from electronic annotation//inferred from electronic anno…	GO:0005634	nucleus	inferred from electronic annotation	GO:0003677//GO:0008134//GO:0046983	DNA binding//transcription factor binding//protein dimerization activity	inferred from electronic annotation//non-traceable author statement//inferred from electronic annotation
16658390	ESPN	83715	NM_031475	1.24122	5.45225	-1.13307	5.2077	1.38551	5.52881	-1.40639	5.35872	1.11625	5.68914	5.2986	5.61036	5.11836	5.76902	NM_031475	espin	1p36.31	RefSeq	Homo sapiens espin (ESPN), mRNA.	100	55	6	6	FALSE	Hs.744222	ascites| brain| eye| intestine| kidney| liver| lung| mammary gland| ovary| stomach| testis| uterus| gastrointestinal tumor| glioma| liver tumor| lung tumor| non-neoplasia| normal| ovarian tumor| uterine tumor| fetus| adult	chr1	+	6484848	6521430	NM_031475	B1AK53	GO:0007605//GO:0007626//GO:0030046//GO:0051491//GO:0051494//GO:0051017	sensory perception of sound//locomotory behavior//parallel actin filament bundle assembly//positive regulation of filopodium assembly//negative regulation of cytoskeleton organization//actin filament bundle assembly	inferred from electronic annotation//inferred from electronic annotation//inferred from electronic annotation//inferred from electronic annotation//inferred from electronic annotation//inferred from electronic annotation	GO:0005737//GO:0005902//GO:0005903//GO:0031941//GO:0032426//GO:0005856//GO:0032420//GO:0032421//GO:0042995	cytoplasm//microvillus//brush border//filamentous actin//stereocilium tip//cytoskeleton//stereocilium//stereocilium bundle//cell projection	inferred from electronic annotation//inferred from electronic annotation//inferred from sequence or structural similarity//inferred from sequence or structural similarity//inferred from electronic annotation//inferred from electronic annotation//inferred from electronic annotation//inferred from electronic annotation//inferred from electronic annotation	GO:0017124//GO:0051015//GO:0003779//GO:0051015	SH3 domain binding//actin filament binding//actin binding//actin filament binding	inferred from sequence or structural similarity//inferred from sequence or structural similarity//inferred from electronic annotation//inferred from electronic annotation
16658412			ENST00000517213	1.30564	4.92789	1.42217	4.98684	1.52873	5.03613	1.08925	5.18532	1.17086	5.23657	4.73926	5.12402	5.24735	5.35159				ENSEMBL	RNA, U6 small nuclear 731, pseudogene [gene_biotype:snRNA transcript_biotype:snRNA]	100	100	8	8	FALSE			chr1	+	6600914	6601024
16658414	TAS1R1	80835	NM_138697	-1.03524	4.60421	1.15223	4.73037	1.2869	4.80777	1.19284	4.70477	1.33225	4.78175	4.62926	4.57929	4.83369	4.99316	NM_138697	taste receptor, type 1, member 1	1p36.23	RefSeq	Homo sapiens taste receptor, type 1, member 1 (TAS1R1), transcript variant 2, mRNA.	100	96	23	23	FALSE	Hs.124574	bone| brain| liver| lung| spleen| testis| chondrosarcoma| normal| adult	chr1	+	6615241	6639817	NM_138697	Q7RTX1	GO:0007186//GO:0050912//GO:0050912//GO:0050917//GO:0007165//GO:0050896//GO:0050909//GO:0050917	G-protein coupled receptor signaling pathway//detection of chemical stimulus involved in sensory perception of taste//detection of chemical stimulus involved in sensory perception of taste//sensory perception of umami taste//signal transduction//response to stimulus//sensory perception of taste//sensory perception of umami taste	inferred from electronic annotation//inferred from direct assay//inferred from electronic annotation//inferred from direct assay//inferred from electronic annotation//inferred from electronic annotation//inferred from electronic annotation//inferred from electronic annotation	GO:0005886//GO:0016021//GO:0005886//GO:0016020//GO:0016021	plasma membrane//integral component of membrane//plasma membrane//membrane//integral component of membrane	traceable author statement//inferred by curator//inferred from electronic annotation//inferred from electronic annotation//inferred from electronic annotation	GO:0008527//GO:0046982//GO:0004871//GO:0004930//GO:0008527	taste receptor activity//protein heterodimerization activity//signal transducer activity//G-protein coupled receptor activity//taste receptor activity	inferred from direct assay//non-traceable author statement//inferred from electronic annotation//inferred from electronic annotation//inferred from electronic annotation
16658428	ZBTB48	3104	NM_001278647	1.0667	5.55347	1.15514	5.61016	1.07515	5.55911	1.08292	5.65741	1.00793	5.60593	5.50709	5.60024	5.71516	5.61163	NM_001278647	zinc finger and BTB domain containing 48	1p36.3	RefSeq	Homo sapiens zinc finger and BTB domain containing 48 (ZBTB48), transcript variant 2, mRNA.	100	73	22	22	FALSE	Hs.502330	ascites| blood| bone| bone marrow| brain| cervix| connective tissue| embryonic tissue| eye| heart| intestine| kidney| liver| lung| lymph| lymph node| mammary gland| muscle| nerve| ovary| pancreas| placenta| prostate| salivary gland| skin| spleen| stomach| testis| thymus| thyroid| tonsil| trachea| uterus| breast (mammary gland) tumor| cervical tumor| chondrosarcoma| colorectal tumor| gastrointesti…	chr1	+	6640061	6649340	NM_001278647	P10074	GO:0006351//GO:0006355	transcription, DNA-templated//regulation of transcription, DNA-templated	inferred from electronic annotation//inferred from electronic annotation	GO:0005654//GO:0005737//GO:0005634	nucleoplasm//cytoplasm//nucleus	inferred from direct assay//inferred from direct assay//inferred from electronic annotation	GO:0003677//GO:0003700//GO:0005515//GO:0046872//GO:0003676	DNA binding//transcription factor activity, sequence-specific DNA binding//protein binding//metal ion binding//nucleic acid binding	inferred from electronic annotation//traceable author statement//inferred from physical interaction//inferred from electronic annotation//inferred from electronic annotation
16658449	PHF13	148479	NM_153812	1.11596	6.52076	1.04969	6.47699	1.02677	6.46113	-1.06313	6.55607	-1.08685	6.54002	6.4421	6.60038	6.51206	6.48022	NM_153812	PHD finger protein 13	1p36.31	RefSeq	Homo sapiens PHD finger protein 13 (PHF13), mRNA.	100	100	21	21	FALSE	Hs.516079	adrenal gland| ascites| bone| brain| cervix| connective tissue| embryonic tissue| esophagus| eye| heart| intestine| kidney| liver| lung| lymph node| mammary gland| mouth| muscle| ovary| pancreas| pharynx| pituitary gland| placenta| prostate| salivary gland| skin| stomach| testis| thymus| thyroid| trachea| uterus| vascular| breast (mammary gland) tumor| cervical tumor| chondrosarcoma| colorectal t…	chr1	+	6673745	6684093	NM_153812	Q86YI8	GO:0000278//GO:0007059//GO:0007076//GO:0016568//GO:0051301//GO:0007049//GO:0007067//GO:0030261	mitotic cell cycle//chromosome segregation//mitotic chromosome condensation//chromatin modification//cell division//cell cycle//mitotic nuclear division//chromosome condensation	inferred from mutant phenotype//inferred from mutant phenotype//inferred from mutant phenotype//inferred from electronic annotation//inferred from electronic annotation//inferred from electronic annotation//inferred from electronic annotation//inferred from electronic annotation	GO:0005634//GO:0005654//GO:0005634	nucleus//nucleoplasm//nucleus	inferred from direct assay//inferred from electronic annotation//inferred from electronic annotation	GO:0003682//GO:0008270//GO:0035064//GO:0046872	chromatin binding//zinc ion binding//methylated histone binding//metal ion binding	inferred from direct assay//inferred from electronic annotation//non-traceable author statement//inferred from electronic annotation
16658457	THAP3	90326	NM_001195752	-1.29172	5.36328	-1.17294	5.43482	1.21745	5.69126	1.10126	5.25093	1.5726	5.4987	5.5511	5.18181	5.32097	5.83496	NM_001195752	THAP domain containing, apoptosis associated protein 3	1p36.31	RefSeq	Homo sapiens THAP domain containing, apoptosis associated protein 3 (THAP3), transcript variant 1, mRNA.	100	29	5	5	FALSE	Hs.689006	ascites| blood| bone| brain| cervix| connective tissue| embryonic tissue| eye| heart| intestine| kidney| liver| lung| lymph| lymph node| mammary gland| muscle| nerve| ovary| pancreas| pituitary gland| placenta| prostate| skin| spleen| stomach| testis| thymus| uterus| breast (mammary gland) tumor| cervical tumor| chondrosarcoma| colorectal tumor| gastrointestinal tumor| germ cell tumor| glioma| ki…	chr1	+	6684925	6695646	NM_001195752	Q8WTV1							GO:0003677//GO:0005515//GO:0046872//GO:0003676	DNA binding//protein binding//metal ion binding//nucleic acid binding	inferred from electronic annotation//inferred from physical interaction//inferred from electronic annotation//inferred from electronic annotation
16658471	LOC100505887	100505887	NR_104620	-1.39552	3.68691	-1.02951	3.9141	-1.39448	3.68748	1.35551	3.6672	1.00074	3.45487	3.93514	3.45434	3.89318	3.45541	NR_104620	uncharacterized LOC100505887		RefSeq	Homo sapiens uncharacterized LOC100505887 (LOC100505887), transcript variant 1, long non-coding RNA.	100	48	13	13	FALSE	Hs.250839	connective tissue| testis| normal| soft tissue/muscle tissue tumor| fetus| adult	chr1	+	6784697	6790072
16658477			NONHSAT000682	1.47506	1.66589	1.24699	1.56006	1.20781	1.53912	-1.18289	1.84458	-1.22127	1.81982	1.40894	1.96971	1.72739	1.68133				NONCODE	Non-coding transcript identified by NONCODE	100	100	11	11	FALSE			chr1	+	6812779	6812881
16658479	CAMTA1	23261	NM_001195563	-1.13463	5.69513	-1.16628	5.67493	-1.02431	5.76962	-1.02789	5.58487	1.1077	5.67806	5.78697	5.60475	5.56506	5.75232	NM_001195563	calmodulin binding transcription activator 1	1p36.31-p36.23	RefSeq	Homo sapiens calmodulin binding transcription activator 1 (CAMTA1), transcript variant 2, mRNA.	100	31	15	15	FALSE	Hs.397705//Hs.671020	adrenal gland| blood| bone| bone marrow| brain| connective tissue| embryonic tissue| eye| heart| intestine| kidney| liver| lung| lymph node| mammary gland| muscle| nerve| ovary| pancreas| parathyroid| pharynx| pituitary gland| placenta| prostate| salivary gland| skin| spleen| stomach| testis| trachea| uterus| vascular| breast (mammary gland) tumor| gastrointestinal tumor| germ cell tumor| glioma|…	chr1	+	6845384	7829766	NM_001195563	Q9Y6Y1	GO:0006366//GO:0045944//GO:0050885//GO:0006351//GO:0006355//GO:0006366//GO:0045944	transcription from RNA polymerase II promoter//positive regulation of transcription from RNA polymerase II promoter//neuromuscular process controlling balance//transcription, DNA-templated//regulation of transcription, DNA-templated//transcription from RNA polymerase II promoter//positive regulation of transcription from RNA polymerase II promoter	not recorded//not recorded//inferred from electronic annotation//inferred from electronic annotation//inferred from electronic annotation////	GO:0005634//GO:0005737//GO:0005634//GO:0005737	nucleus//cytoplasm//nucleus//cytoplasm	inferred from direct assay//inferred from direct assay//inferred from electronic annotation//inferred from electronic annotation	GO:0001077//GO:0043565//GO:0001077//GO:0003677//GO:0043565//GO:0043565	transcriptional activator activity, RNA polymerase II core promoter proximal region sequence-specific binding//sequence-specific DNA binding//transcriptional activator activity, RNA polymerase II core promoter proximal region sequence-specific binding//DNA binding//sequence-specific DNA binding//sequence-specific DNA binding	not recorded//not recorded////inferred from electronic annotation////inferred from electronic annotation
16658523			ENST00000384328	1.24188	4.43075	1.00993	4.28436	1.4926	4.55701	-1.22967	4.43812	1.20189	4.72055	4.27724	4.58976	4.29149	4.85507				ENSEMBL	RNA, U1 small nuclear 8, pseudogene [gene_biotype:snRNA transcript_biotype:snRNA]	100	100	9	9	FALSE			chr1	+	7279420	7279584
16658525	CAMTA1-IT1	100874340	XR_931849	1.22569	2.18779	1.07899	2.10003	1.30246	2.22839	-1.13596	2.24566	1.06264	2.38292	2.04591	2.3395	2.15559	2.42715	XR_931849	CAMTA1 intronic transcript 1	1p36.23	RefSeq	PREDICTED: Homo sapiens CAMTA1 intronic transcript 1 (CAMTA1-IT1), ncRNA.	100	100	16	16	FALSE			chr1	+	7429003	7430331
16658528	VAMP3	9341	NM_004781	-1.09945	8.27443	-1.02904	8.32242	-1.01556	8.33196	1.06842	8.25392	1.08261	8.26338	8.3431	8.20632	8.3018	8.32083	NM_004781	vesicle associated membrane protein 3	1p36.23	RefSeq	Homo sapiens vesicle-associated membrane protein 3 (VAMP3), mRNA.	100	75	18	18	FALSE	Hs.66708	adipose tissue| adrenal gland| ascites| bladder| blood| bone| bone marrow| brain| cervix| connective tissue| ear| embryonic tissue| esophagus| eye| heart| intestine| kidney| larynx| liver| lung| lymph| lymph node| mammary gland| mouth| muscle| nerve| ovary| pancreas| parathyroid| pharynx| pituitary gland| placenta| prostate| salivary gland| skin| spleen| stomach| testis| thymus| thyroid| tonsil| …	chr1	+	7831329	7841492	NM_004781	Q15836	GO:0001921//GO:0006461//GO:0006887//GO:0006904//GO:0006906//GO:0016192//GO:0017156//GO:0034446//GO:0035493//GO:0042147//GO:0043001//GO:0051024//GO:0061025//GO:0070254//GO:1903531//GO:1903593//GO:0001921//GO:0006461//GO:0006810//GO:0006906//GO:0015031//GO:0016192//GO:0034446	positive regulation of receptor recycling//protein complex assembly//exocytosis//vesicle docking involved in exocytosis//vesicle fusion//vesicle-mediated transport//calcium ion-dependent exocytosis//substrate adhesion-dependent cell spreading//SNARE complex assembly//retrograde transport, endosome to Golgi//Golgi to plasma membrane protein transport//positive regulation of immunoglobulin secretio…	inferred from sequence or structural similarity//traceable author statement//traceable author statement//traceable author statement//not recorded//inferred from sequence or structural similarity//inferred from electronic annotation//inferred from sequence or structural similarity//inferred from electronic annotation//inferred from direct assay//inferred from electronic annotation//inferred from m…	GO:0005622//GO:0005829//GO:0005886//GO:0008021//GO:0009986//GO:0016021//GO:0016324//GO:0030054//GO:0030136//GO:0030141//GO:0030665//GO:0031201//GO:0043005//GO:0043231//GO:0055037//GO:0005886//GO:0008021//GO:0016020//GO:0016021//GO:0031201//GO:0031410//GO:0043229//GO:0043231//GO:0045202//GO:0055037	intracellular//cytosol//plasma membrane//synaptic vesicle//cell surface//integral component of membrane//apical plasma membrane//cell junction//clathrin-coated vesicle//secretory granule//clathrin-coated vesicle membrane//SNARE complex//neuron projection//intracellular membrane-bounded organelle//recycling endosome//plasma membrane//synaptic vesicle//membrane//integral component of membrane//SNAR…	inferred from direct assay//inferred from direct assay//inferred from sequence or structural similarity//not recorded//inferred from electronic annotation//inferred from electronic annotation//inferred from electronic annotation//inferred from electronic annotation//inferred from direct assay//inferred from electronic annotation//inferred from electronic annotation//inferred from direct assay//in…	GO:0000149//GO:0005484//GO:0005515//GO:0017075//GO:0000149//GO:0000149//GO:0005484	SNARE binding//SNAP receptor activity//protein binding//syntaxin-1 binding//SNARE binding//SNARE binding//SNAP receptor activity	not recorded//not recorded//inferred from physical interaction//inferred from electronic annotation////inferred from electronic annotation//
16658536	PER3	8863	NM_001289861	1.13506	5.01779	1	4.92724	-1.01354	4.91753	-1.13506	5.01779	-1.15044	5.0079	4.92724	5.11001	4.92724	4.90783	NM_001289861	period circadian clock 3	1p36.23	RefSeq	Homo sapiens period circadian clock 3 (PER3), transcript variant 2, mRNA.	100	80	20	20	FALSE	Hs.162200	bladder| bone| bone marrow| brain| connective tissue| embryonic tissue| esophagus| eye| heart| intestine| kidney| larynx| liver| lung| lymph node| mammary gland| mouth| muscle| ovary| pancreas| parathyroid| prostate| skin| spleen| stomach| testis| thyroid| trachea| uterus| vascular| breast (mammary gland) tumor| chondrosarcoma| colorectal tumor| esophageal tumor| gastrointestinal tumor| germ cell…	chr1	+	7844380	7905237	NM_001289861	P56645	GO:0000122//GO:0006351//GO:0032922//GO:0045187//GO:0006355//GO:0007623//GO:0048511	negative regulation of transcription from RNA polymerase II promoter//transcription, DNA-templated//circadian regulation of gene expression//regulation of circadian sleep/wake cycle, sleep//regulation of transcription, DNA-templated//circadian rhythm//rhythmic process	inferred from electronic annotation//inferred from electronic annotation//inferred from electronic annotation//inferred from mutant phenotype//inferred from electronic annotation//inferred from electronic annotation//inferred from electronic annotation	GO:0005634//GO:0005737	nucleus//cytoplasm	inferred from electronic annotation//inferred from electronic annotation	GO:0005515//GO:0019900//GO:0031625	protein binding//kinase binding//ubiquitin protein ligase binding	inferred from physical interaction//inferred from electronic annotation//inferred from electronic annotation
16658568	PARK7	11315	NM_001123377	1.14026	8.02793	1.06435	7.97867	1.08222	7.9906	-1.07132	8.07332	-1.05363	8.0854	7.93381	8.12317	8.02378	8.0478	NM_001123377	parkinson protein 7	1p36.23	RefSeq	Homo sapiens parkinson protein 7 (PARK7), transcript variant 2, mRNA.	100	57	13	13	FALSE	Hs.419640	adipose tissue| adrenal gland| ascites| bladder| blood| bone| bone marrow| brain| cervix| connective tissue| ear| embryonic tissue| eye| heart| intestine| kidney| larynx| liver| lung| lymph| lymph node| mammary gland| mouth| muscle| nerve| ovary| pancreas| parathyroid| pharynx| pituitary gland| placenta| prostate| salivary gland| skin| spleen| stomach| testis| thymus| thyroid| tonsil| umbilical c…	chr1	+	8014351	8045565	NM_001123377	Q99497	GO:0001933//GO:0006469//GO:0006508//GO:0006517//GO:0006914//GO:0006954//GO:0007005//GO:0007265//GO:0007338//GO:0008344//GO:0010273//GO:0010628//GO:0010629//GO:0018323//GO:0019243//GO:0019249//GO:0031397//GO:0032091//GO:0032091//GO:0032091//GO:0032148//GO:0032435//GO:0032757//GO:0033138//GO:0033234//GO:0034599//GO:0034599//GO:0036471//GO:0042743//GO:0043066//GO:0043523//GO:0043524//GO:0045560//GO:…	negative regulation of protein phosphorylation//negative regulation of protein kinase activity//proteolysis//protein deglycosylation//autophagy//inflammatory response//mitochondrion organization//Ras protein signal transduction//single fertilization//adult locomotory behavior//detoxification of copper ion//positive regulation of gene expression//negative regulation of gene expression//enzyme acti…	inferred from genetic interaction//inferred from genetic interaction//inferred from electronic annotation//inferred from direct assay//inferred from electronic annotation//inferred from electronic annotation//inferred from sequence or structural similarity//traceable author statement//inferred from electronic annotation//inferred from electronic annotation//inferred from mutant phenotype//traceab…	GO:0000785//GO:0005634//GO:0005737//GO:0005739//GO:0005739//GO:0005747//GO:0005758//GO:0005759//GO:0005783//GO:0005829//GO:0005829//GO:0005886//GO:0016605//GO:0030424//GO:0044297//GO:0045121//GO:0070062//GO:0005634//GO:0005737//GO:0005739//GO:0016020//GO:0043005	chromatin//nucleus//cytoplasm//mitochondrion//mitochondrion//mitochondrial respiratory chain complex I//mitochondrial intermembrane space//mitochondrial matrix//endoplasmic reticulum//cytosol//cytosol//plasma membrane//PML body//axon//cell body//membrane raft//extracellular exosome//nucleus//cytoplasm//mitochondrion//membrane//neuron projection	inferred from direct assay//inferred from direct assay//inferred from direct assay//inferred from direct assay//inferred from mutant phenotype//inferred from direct assay//inferred from electronic annotation//inferred from electronic annotation//inferred from electronic annotation//inferred from direct assay//inferred from mutant phenotype//inferred from electronic annotation//inferred from direc…	GO:0001047//GO:0003690//GO:0003697//GO:0003713//GO:0003713//GO:0003729//GO:0005102//GO:0005507//GO:0005515//GO:0008134//GO:0008233//GO:0016532//GO:0016684//GO:0019172//GO:0019899//GO:0019900//GO:0019955//GO:0036470//GO:0036478//GO:0042802//GO:0042803//GO:0044388//GO:0044390//GO:0045340//GO:0050681//GO:0051920//GO:0070491//GO:0097110//GO:1903135//GO:1903136//GO:1990381//GO:1990422//GO:0003723//GO:…	core promoter binding//double-stranded DNA binding//single-stranded DNA binding//transcription coactivator activity//transcription coactivator activity//mRNA binding//receptor binding//copper ion binding//protein binding//transcription factor binding//peptidase activity//superoxide dismutase copper chaperone activity//oxidoreductase activity, acting on peroxide as acceptor//glyoxalase III activit…	inferred by curator//inferred from direct assay//inferred from direct assay//inferred from genetic interaction//traceable author statement//inferred from direct assay//inferred from physical interaction//inferred from direct assay//inferred from physical interaction//inferred from physical interaction//inferred from direct assay//inferred from direct assay//inferred from direct assay//inferred fr…
16658584			ENST00000445300	1.74384	3.38679	1.63169	3.34391	1.50088	3.28922	-1.06873	3.76335	-1.16188	3.70179	3.00933	3.8116	3.7157	3.59514				ENSEMBL	havana:known chromosome:GRCh38:1:8026738:8122702:1 gene:ENSG00000238290 gene_biotype:lincRNA transcript_biotype:lincRNA	100	73	16	16	FALSE			chr1	+	8086798	8185235
16658589	LOC102724539	102724539	NR_125998	-1.05999	4.0486	-1.33854	3.87481	-1.25161	3.92561	-1.26279	3.83479	-1.18078	3.88507	4.09084	4.00679	3.67018	3.76705	NR_125998	uncharacterized LOC102724539	1p36.23	RefSeq	Homo sapiens uncharacterized LOC102724539 (LOC102724539), long non-coding RNA.	100	100	21	21	FALSE			chr1	+	8268732	8275270
16658594	SLC45A1	50651	NM_001080397	-1.26268	3.83473	-1.06933	3.95801	-1.32669	3.79727	1.18081	3.78816	-1.05069	3.63433	4.00666	3.67017	3.90995	3.59883	NM_001080397	solute carrier family 45, member 1	1p36.23	RefSeq	Homo sapiens solute carrier family 45, member 1 (SLC45A1), mRNA.	100	75	21	21	FALSE	Hs.463036	brain| connective tissue| eye| lung| mammary gland| ovary| pituitary gland| stomach| testis| gastrointestinal tumor| germ cell tumor| glioma| leukemia| lung tumor| normal| ovarian tumor| soft tissue/muscle tissue tumor| fetus| adult	chr1	+	8377886	8404227	NM_001080397	Q9Y2W3	GO:0008643//GO:0055085//GO:0006810//GO:0015758//GO:1904659	carbohydrate transport//transmembrane transport//transport//glucose transport//glucose transmembrane transport	inferred from electronic annotation//inferred from electronic annotation//inferred from electronic annotation//inferred from electronic annotation//inferred from electronic annotation	GO:0016021//GO:0016020	integral component of membrane//membrane	inferred from electronic annotation//inferred from electronic annotation	GO:0015293//GO:0005355	symporter activity//glucose transmembrane transporter activity	inferred from electronic annotation//inferred from electronic annotation
16658607			NONHSAT000746	-1.32935	3.60252	-1.24156	3.65432	1.06595	3.85953	1.07071	3.45194	1.41702	3.64578	3.81373	3.40301	3.50158	3.90587				NONCODE	Non-coding transcript identified by NONCODE	100	100	19	19	FALSE			chr1	+	8388127	8388239
16658609	LOC102724552	102724552	NR_125999	-1.01885	3.01784	-1.38776	2.78495	1.01784	3.04407	-1.36209	2.77254	1.03703	3.03051	3.03134	3.0044	2.55858	3.05685	NR_125999	uncharacterized LOC102724552	1p36.23	RefSeq	Homo sapiens uncharacterized LOC102724552 (LOC102724552), long non-coding RNA.	100	73	11	11	FALSE			chr1	+	8484705	8494898
16658616			NONHSAT000765	1.0213	3.21846	1.2309	3.3498	1.51083	3.48829	1.20523	3.36566	1.47933	3.50481	3.2033	3.2337	3.50301	3.79864				NONCODE	Non-coding transcript identified by NONCODE: Antisense	100	100	14	14	FALSE			chr1	+	8865919	8867110
16658619	ENO1-AS1	100505975	NR_038351	-1.22969	4.8292	1.16986	5.09256	1.24396	5.13571	1.43857	4.93771	1.52969	4.97954	4.98065	4.68235	5.20699	5.29559	NR_038351	ENO1 antisense RNA 1	1p36.2	RefSeq	Homo sapiens ENO1 antisense RNA 1 (ENO1-AS1), long non-coding RNA.	100	100	23	23	FALSE	Hs.429843	bone marrow| kidney| testis| normal| fetus| adult	chr1	+	8938894	8939953
16658622	CA6	765	NM_001215	1.32592	3.5691	1.24256	3.52458	-1.17075	3.2557	-1.06708	3.73126	-1.55231	3.44661	3.3714	3.77839	3.68472	3.14397	NM_001215	carbonic anhydrase VI	1p36.2	RefSeq	Homo sapiens carbonic anhydrase VI (CA6), transcript variant 1, mRNA.	100	71	17	17	FALSE	Hs.100322	eye| intestine| mammary gland| pharynx| salivary gland| skin| breast (mammary gland) tumor| non-neoplasia| normal| fetus| adult	chr1	+	9005922	9035151	NM_001215	P23280	GO:0001580//GO:0006730//GO:0015701//GO:0044281	detection of chemical stimulus involved in sensory perception of bitter taste//one-carbon metabolic process//bicarbonate transport//small molecule metabolic process	inferred from direct assay//inferred from electronic annotation//traceable author statement//traceable author statement	GO:0005576//GO:0005615//GO:0005829//GO:0070062//GO:0005576//GO:0005737	extracellular region//extracellular space//cytosol//extracellular exosome//extracellular region//cytoplasm	traceable author statement//inferred from direct assay//inferred from electronic annotation//inferred from direct assay//inferred from electronic annotation//inferred from electronic annotation	GO:0004089//GO:0008270//GO:0004089//GO:0016829//GO:0046872//GO:0005515	carbonate dehydratase activity//zinc ion binding//carbonate dehydratase activity//lyase activity//metal ion binding//protein binding	traceable author statement//inferred from electronic annotation//inferred from electronic annotation//inferred from electronic annotation//inferred from electronic annotation//inferred from physical interaction
16658639			ENST00000516595	-1.37811	3.66556	-1.08864	3.84245	-1.17177	3.78813	1.26591	3.60759	1.17609	3.55659	3.9042	3.44151	3.78168	3.67551				ENSEMBL	Small Cajal body specific RNA 16 [gene_biotype:scaRNA transcript_biotype:scaRNA]	100	100	11	11	FALSE			chr1	+	9142755	9142938
16658641	LOC102724571	102724571	NR_132738	-1.00943	3.86898	-1.10826	3.80089	1.05292	3.91278	-1.09791	3.79424	1.06284	3.90594	3.87576	3.86222	3.72746	3.95015	NR_132738	uncharacterized LOC102724571		RefSeq	Homo sapiens uncharacterized LOC102724571 (LOC102724571), long non-coding RNA.	100	100	15	15	FALSE			chr1	+	9242271	9243855
16658644	H6PD	9563	NM_001282587	1.03008	5.56839	1.2572	5.70978	-1.30266	5.35293	1.22049	5.73174	-1.34184	5.37352	5.54706	5.58981	5.87727	5.1656	NM_001282587	hexose-6-phosphate dehydrogenase (glucose 1-dehydrogenase)	1p36	RefSeq	Homo sapiens hexose-6-phosphate dehydrogenase (glucose 1-dehydrogenase) (H6PD), transcript variant 1, mRNA.	100	82	18	18	FALSE	Hs.463511	adrenal gland| bladder| blood| bone| bone marrow| brain| cervix| connective tissue| embryonic tissue| esophagus| eye| intestine| kidney| larynx| liver| lung| lymph| lymph node| mammary gland| mouth| muscle| ovary| pancreas| parathyroid| pharynx| placenta| prostate| salivary gland| skin| spleen| stomach| testis| thymus| thyroid| trachea| uterus| vascular| bladder carcinoma| breast (mammary gland) …	chr1	+	9294863	9331396	NM_001282587	O95479	GO:0006006//GO:0006098//GO:0055114//GO:0005975//GO:0008152//GO:0006739//GO:0097305	glucose metabolic process//pentose-phosphate shunt//oxidation-reduction process//carbohydrate metabolic process//metabolic process//NADP metabolic process//response to alcohol	inferred from electronic annotation//inferred from electronic annotation//inferred from electronic annotation//inferred from electronic annotation//inferred from electronic annotation//inferred from electronic annotation//inferred from electronic annotation	GO:0005788//GO:0005783//GO:0005737//GO:0005739//GO:0043231	endoplasmic reticulum lumen//endoplasmic reticulum//cytoplasm//mitochondrion//intracellular membrane-bounded organelle	inferred from electronic annotation//inferred from electronic annotation//inferred from electronic annotation//inferred from electronic annotation//inferred from electronic annotation	GO:0004345//GO:0017057//GO:0047936//GO:0050661//GO:0003824//GO:0004345//GO:0016491//GO:0016787//GO:0030246	glucose-6-phosphate dehydrogenase activity//6-phosphogluconolactonase activity//glucose 1-dehydrogenase [NAD(P)] activity//NADP binding//catalytic activity//glucose-6-phosphate dehydrogenase activity//oxidoreductase activity//hydrolase activity//carbohydrate binding	inferred from electronic annotation//inferred from electronic annotation//inferred from electronic annotation//inferred from electronic annotation//inferred from electronic annotation//traceable author statement//inferred from electronic annotation//inferred from electronic annotation//inferred from electronic annotation
16658653			NONHSAT000803	-1.9007	3.37427	1.06423	3.91384	-1.32906	3.65823	2.02278	3.41321	1.4301	3.1903	3.86919	2.94266	3.959	3.45878				NONCODE	Non-coding transcript identified by NONCODE	100	100	10	10	FALSE			chr1	+	9338450	9338592
16658655	SPSB1	80176	NM_025106	1.02529	5.78606	1.03728	5.79441	1.09578	5.83368	1.0117	5.81248	1.06875	5.85187	5.76807	5.8041	5.82088	5.90003	NM_025106	splA/ryanodine receptor domain and SOCS box containing 1	1p36.22	RefSeq	Homo sapiens splA/ryanodine receptor domain and SOCS box containing 1 (SPSB1), mRNA.	100	63	15	15	FALSE	Hs.8261//Hs.738680	bladder| blood| bone| brain| connective tissue| embryonic tissue| eye| intestine| kidney| liver| lung| mammary gland| mouth| muscle| ovary| pancreas| placenta| prostate| skin| stomach| testis| thyroid| umbilical cord| uterus| vascular| bladder carcinoma| breast (mammary gland) tumor| chondrosarcoma| colorectal tumor| gastrointestinal tumor| germ cell tumor| glioma| head and neck tumor| kidney tum…	chr1	+	9352939	9429591	NM_025106	Q96BD6	GO:0016567//GO:0035556	protein ubiquitination//intracellular signal transduction	inferred from electronic annotation//inferred from electronic annotation	GO:0005737//GO:0005622	cytoplasm//intracellular	inferred from electronic annotation//inferred from electronic annotation	GO:0005515	protein binding	inferred from physical interaction
16658664	SLC25A33	84275	NM_032315	-1.21027	6.97261	-1.24905	6.94936	-1.3146	6.9115	-1.03204	6.81351	-1.0862	6.77639	7.11163	6.8363	6.7908	6.71701	NM_032315	solute carrier family 25 (pyrimidine nucleotide carrier), member 33	1p36.22	RefSeq	Homo sapiens solute carrier family 25 (pyrimidine nucleotide carrier), member 33 (SLC25A33), mRNA.	100	100	25	25	FALSE	Hs.568613	ascites| blood| bone| brain| connective tissue| embryonic tissue| eye| heart| intestine| kidney| larynx| liver| lung| lymph node| mammary gland| muscle| ovary| pancreas| pituitary gland| placenta| prostate| skin| stomach| testis| thyroid| uterus| breast (mammary gland) tumor| chondrosarcoma| gastrointestinal tumor| germ cell tumor| glioma| head and neck tumor| kidney tumor| leukemia| lymphoma| no…	chr1	+	9599528	9642831	NM_032315	Q9BSK2	GO:0000002//GO:0002082//GO:0006264//GO:0006390//GO:0006864//GO:0007005//GO:0007005//GO:0008284//GO:0030307//GO:0030307//GO:0031930//GO:0032869//GO:0034551//GO:0051881//GO:0071156//GO:1903426//GO:1990314//GO:1990519//GO:1990519//GO:0006810//GO:0031930	mitochondrial genome maintenance//regulation of oxidative phosphorylation//mitochondrial DNA replication//transcription from mitochondrial promoter//pyrimidine nucleotide transport//mitochondrion organization//mitochondrion organization//positive regulation of cell proliferation//positive regulation of cell growth//positive regulation of cell growth//mitochondria-nucleus signaling pathway//cellul…	inferred from direct assay//inferred from mutant phenotype//inferred from mutant phenotype//inferred from mutant phenotype//inferred from direct assay//inferred from direct assay//inferred from mutant phenotype//inferred from mutant phenotype//inferred from mutant phenotype//inferred from sequence or structural similarity//inferred from sequence or structural similarity//inferred from direct assa…	GO:0005743//GO:0016021//GO:0031966//GO:0005739//GO:0016020//GO:0031966	mitochondrial inner membrane//integral component of membrane//mitochondrial membrane//mitochondrion//membrane//mitochondrial membrane	inferred from electronic annotation//inferred from electronic annotation//inferred from sequence or structural similarity//inferred from electronic annotation//inferred from electronic annotation//inferred from electronic annotation	GO:0015218	pyrimidine nucleotide transmembrane transporter activity	inferred from direct assay
16658674	TMEM201	199953	NM_001010866	1.16096	5.93846	-1.11131	5.75515	1.24664	5.98869	-1.29019	5.86043	1.0738	6.09825	5.83178	6.0471	5.67952	6.14983	NM_001010866	transmembrane protein 201	1p36.22	RefSeq	Homo sapiens transmembrane protein 201 (TMEM201), transcript variant 2, mRNA.	100	42	11	11	FALSE	Hs.632365	brain| cervix| embryonic tissue| eye| heart| intestine| kidney| lung| lymph| lymph node| muscle| nerve| ovary| pancreas| placenta| prostate| skin| stomach| testis| thymus| uterus| cervical tumor| colorectal tumor| gastrointestinal tumor| germ cell tumor| glioma| kidney tumor| leukemia| lymphoma| normal| ovarian tumor| pancreatic tumor| primitive neuroectodermal tumor of the CNS| prostate cancer| …	chr1	+	9648932	9675300	NM_001010866	Q5SNT2	GO:0007097//GO:0010761	nuclear migration//fibroblast migration	inferred from electronic annotation//inferred from electronic annotation	GO:0005637//GO:0016021//GO:0005634//GO:0016020//GO:0031965	nuclear inner membrane//integral component of membrane//nucleus//membrane//nuclear membrane	inferred from electronic annotation//inferred from electronic annotation//inferred from electronic annotation//inferred from electronic annotation//inferred from electronic annotation	GO:0005521//GO:0051015	lamin binding//actin filament binding	inferred from electronic annotation//inferred from electronic annotation
16658690	PIK3CD	5293	NM_005026	-1.04836	4.82691	-1.08694	4.80059	1.0151	4.8719	-1.0368	4.76683	1.06419	4.83764	4.8611	4.79297	4.74083	4.88272	NM_005026	phosphatidylinositol-4,5-bisphosphate 3-kinase, catalytic subunit delta	1p36.2	RefSeq	Homo sapiens phosphatidylinositol-4,5-bisphosphate 3-kinase, catalytic subunit delta (PIK3CD), mRNA.	100	76	19	19	FALSE	Hs.518451	blood| bone| bone marrow| brain| embryonic tissue| eye| heart| intestine| kidney| liver| lung| lymph| lymph node| mammary gland| muscle| ovary| pancreas| pharynx| prostate| skin| spleen| stomach| testis| thymus| tonsil| trachea| umbilical cord| uterus| vascular| chondrosarcoma| colorectal tumor| gastrointestinal tumor| germ cell tumor| glioma| head and neck tumor| leukemia| liver tumor| lymphoma|…	chr1	+	9711790	9789172	NM_005026	O00329	GO:0001779//GO:0001782//GO:0001816//GO:0002250//GO:0002551//GO:0002679//GO:0006468//GO:0006644//GO:0006661//GO:0006954//GO:0007165//GO:0007173//GO:0008543//GO:0010628//GO:0010818//GO:0014065//GO:0030101//GO:0030217//GO:0030335//GO:0030593//GO:0035747//GO:0035754//GO:0038095//GO:0042110//GO:0042113//GO:0043303//GO:0044281//GO:0045087//GO:0046854//GO:0048011//GO:0048015//GO:0050832//GO:0050852//GO:…	natural killer cell differentiation//B cell homeostasis//cytokine production//adaptive immune response//mast cell chemotaxis//respiratory burst involved in defense response//protein phosphorylation//phospholipid metabolic process//phosphatidylinositol biosynthetic process//inflammatory response//signal transduction//epidermal growth factor receptor signaling pathway//fibroblast growth factor rece…	traceable author statement//inferred from electronic annotation//traceable author statement//traceable author statement//traceable author statement//traceable author statement//non-traceable author statement//traceable author statement//traceable author statement//traceable author statement//non-traceable author statement//traceable author statement//traceable author statement//inferred from muta…	GO:0005829//GO:0005886//GO:0005942//GO:0042629//GO:0005737//GO:0005622	cytosol//plasma membrane//phosphatidylinositol 3-kinase complex//mast cell granule//cytoplasm//intracellular	traceable author statement//traceable author statement//non-traceable author statement//traceable author statement//inferred from electronic annotation//inferred from electronic annotation	GO:0005515//GO:0005524//GO:0016303//GO:0035004//GO:0035005//GO:0046934//GO:0000166//GO:0016301//GO:0016740//GO:0016773//GO:0035005//GO:0046934//GO:0046934	protein binding//ATP binding//1-phosphatidylinositol-3-kinase activity//phosphatidylinositol 3-kinase activity//1-phosphatidylinositol-4-phosphate 3-kinase activity//phosphatidylinositol-4,5-bisphosphate 3-kinase activity//nucleotide binding//kinase activity//transferase activity//phosphotransferase activity, alcohol group as acceptor//1-phosphatidylinositol-4-phosphate 3-kinase activity//phospha…	inferred from physical interaction//inferred from electronic annotation//non-traceable author statement//traceable author statement//not recorded//not recorded//inferred from electronic annotation//inferred from electronic annotation//inferred from electronic annotation//inferred from electronic annotation//////inferred from electronic annotation	GenMAPP	G13_Signaling_Pathway
16658726			ENST00000454104	1.02871	4.39057	1.15987	4.4759	1.25891	4.53325	1.12749	4.49677	1.22378	4.55438	4.3702	4.41104	4.58416	4.70238				ENSEMBL	havana:known chromosome:GRCh38:1:9848318:9850154:1 gene:ENSG00000223989 gene_biotype:antisense transcript_biotype:antisense	100	100	22	22	FALSE			chr1	+	9908376	9910212
16658730			NONHSAT000824	-1.019	5.04561	-1.15686	4.95298	-1.10047	4.98966	-1.13529	4.93967	-1.07995	4.97626	5.0592	5.03205	4.84899	4.92108				NONCODE	Non-coding transcript identified by NONCODE: Antisense	100	100	16	16	FALSE			chr1	+	9961518	9962174
16658733	NMNAT1	64802	NM_001297778	-1.04831	4.14192	1.27289	4.34666	-1.14419	4.07777	1.33438	4.3111	-1.09146	4.04441	4.17609	4.10803	4.5242	3.98177	NM_001297778	nicotinamide nucleotide adenylyltransferase 1	1p36.22	RefSeq	Homo sapiens nicotinamide nucleotide adenylyltransferase 1 (NMNAT1), transcript variant 2, mRNA.	100	56	10	10	FALSE	Hs.633762	blood| brain| cervix| connective tissue| embryonic tissue| eye| heart| intestine| kidney| lung| mammary gland| muscle| ovary| pancreas| pharynx| prostate| salivary gland| spleen| testis| thyroid| trachea| umbilical cord| uterus| breast (mammary gland) tumor| colorectal tumor| germ cell tumor| glioma| head and neck tumor| kidney tumor| leukemia| lung tumor| non-neoplasia| normal| ovarian tumor| pa…	chr1	+	10002981	10010032	NM_001297778	Q9HAN9	GO:0006766//GO:0006767//GO:0009435//GO:0019674//GO:0034628//GO:0044281//GO:0009058//GO:0009435//GO:0019363//GO:0034628	vitamin metabolic process//water-soluble vitamin metabolic process//NAD biosynthetic process//NAD metabolic process//'de novo' NAD biosynthetic process from aspartate//small molecule metabolic process//biosynthetic process//NAD biosynthetic process//pyridine nucleotide biosynthetic process//'de novo' NAD biosynthetic process from aspartate	traceable author statement//traceable author statement//inferred by curator//traceable author statement//not recorded//traceable author statement//inferred from electronic annotation//inferred from electronic annotation//inferred from electronic annotation//	GO:0005634//GO:0005654//GO:0005634	nucleus//nucleoplasm//nucleus	inferred from direct assay//traceable author statement//inferred from electronic annotation	GO:0000309//GO:0000309//GO:0004515//GO:0005515//GO:0005524//GO:0000166//GO:0000309//GO:0003824//GO:0004515//GO:0016740//GO:0016779	nicotinamide-nucleotide adenylyltransferase activity//nicotinamide-nucleotide adenylyltransferase activity//nicotinate-nucleotide adenylyltransferase activity//protein binding//ATP binding//nucleotide binding//nicotinamide-nucleotide adenylyltransferase activity//catalytic activity//nicotinate-nucleotide adenylyltransferase activity//transferase activity//nucleotidyltransferase activity	inferred from direct assay//traceable author statement//inferred from direct assay//inferred from physical interaction//inferred from electronic annotation//inferred from electronic annotation//inferred from electronic annotation//inferred from electronic annotation//inferred from electronic annotation//inferred from electronic annotation//inferred from electronic annotation
16658736	NMNAT1	64802	NM_001297778	1.00265	4.96477	1.26719	5.13083	1.08071	5.01854	1.26384	5.13281	1.07785	5.02047	4.96286	4.96668	5.30449	5.07484	NM_001297778	nicotinamide nucleotide adenylyltransferase 1	1p36.22	RefSeq	Homo sapiens nicotinamide nucleotide adenylyltransferase 1 (NMNAT1), transcript variant 2, mRNA.	100	79	15	15	FALSE	Hs.633762	blood| brain| cervix| connective tissue| embryonic tissue| eye| heart| intestine| kidney| lung| mammary gland| muscle| ovary| pancreas| pharynx| prostate| salivary gland| spleen| testis| thyroid| trachea| umbilical cord| uterus| breast (mammary gland) tumor| colorectal tumor| germ cell tumor| glioma| head and neck tumor| kidney tumor| leukemia| lung tumor| non-neoplasia| normal| ovarian tumor| pa…	chr1	+	10003486	10045559	NM_001297778	Q9HAN9	GO:0006766//GO:0006767//GO:0009435//GO:0019674//GO:0034628//GO:0044281//GO:0009058//GO:0009435//GO:0019363//GO:0034628	vitamin metabolic process//water-soluble vitamin metabolic process//NAD biosynthetic process//NAD metabolic process//'de novo' NAD biosynthetic process from aspartate//small molecule metabolic process//biosynthetic process//NAD biosynthetic process//pyridine nucleotide biosynthetic process//'de novo' NAD biosynthetic process from aspartate	traceable author statement//traceable author statement//inferred by curator//traceable author statement//not recorded//traceable author statement//inferred from electronic annotation//inferred from electronic annotation//inferred from electronic annotation//	GO:0005634//GO:0005654//GO:0005634	nucleus//nucleoplasm//nucleus	inferred from direct assay//traceable author statement//inferred from electronic annotation	GO:0000309//GO:0000309//GO:0004515//GO:0005515//GO:0005524//GO:0000166//GO:0000309//GO:0003824//GO:0004515//GO:0016740//GO:0016779	nicotinamide-nucleotide adenylyltransferase activity//nicotinamide-nucleotide adenylyltransferase activity//nicotinate-nucleotide adenylyltransferase activity//protein binding//ATP binding//nucleotide binding//nicotinamide-nucleotide adenylyltransferase activity//catalytic activity//nicotinate-nucleotide adenylyltransferase activity//transferase activity//nucleotidyltransferase activity	inferred from direct assay//traceable author statement//inferred from direct assay//inferred from physical interaction//inferred from electronic annotation//inferred from electronic annotation//inferred from electronic annotation//inferred from electronic annotation//inferred from electronic annotation//inferred from electronic annotation//inferred from electronic annotation
16658750			NONHSAT000831	-1.38428	4.23353	-1.38054	4.23559	-1.03115	4.45241	1.00271	4.00741	1.34247	4.21254	4.47459	4.00545	4.00936	4.43034				NONCODE	Non-coding transcript identified by NONCODE: Sense No Exonic	100	100	17	17	FALSE			chr1	+	10007376	10007694
16658752	RBP7	116362	NM_052960	-1.28055	3.33958	-1.29608	3.33039	-1.43657	3.25092	-1.01213	3.15725	-1.12184	3.08191	3.52272	3.16596	3.14856	3.00009	NM_052960	retinol binding protein 7, cellular	1p36.22	RefSeq	Homo sapiens retinol binding protein 7, cellular (RBP7), mRNA.	100	100	18	18	FALSE	Hs.422688	adipose tissue| bone marrow| brain| connective tissue| embryonic tissue| eye| kidney| lung| muscle| pancreas| prostate| kidney tumor| normal| soft tissue/muscle tissue tumor|embryoid body| fetus| adult	chr1	+	10057255	10076078	NM_052960	Q96R05	GO:0006810	transport	inferred from electronic annotation	GO:0005737	cytoplasm	inferred from electronic annotation	GO:0005215//GO:0005515//GO:0016918//GO:0019841//GO:0005501//GO:0008289	transporter activity//protein binding//retinal binding//retinol binding//retinoid binding//lipid binding	inferred from electronic annotation//inferred from physical interaction//inferred from electronic annotation//inferred from electronic annotation//inferred from electronic annotation//inferred from electronic annotation
16658758	UBE4B	10277	NM_001105562	-1.0745	8.43955	1.02083	8.5064	-1.05542	8.45254	1.09688	8.45432	1.01807	8.40079	8.49154	8.38788	8.52128	8.41372	NM_001105562	ubiquitination factor E4B	1p36.3	RefSeq	Homo sapiens ubiquitination factor E4B (UBE4B), transcript variant 1, mRNA.	100	74	25	25	FALSE	Hs.593974	adrenal gland| ascites| bladder| blood| bone| bone marrow| brain| cervix| connective tissue| ear| embryonic tissue| esophagus| eye| heart| intestine| kidney| larynx| liver| lung| lymph node| mammary gland| mouth| muscle| nerve| ovary| pancreas| parathyroid| pharynx| placenta| prostate| skin| spleen| stomach| testis| thymus| thyroid| uterus| vascular|adrenal tumor| bladder carcinoma| breast (mamma…	chr1	+	10092890	10241335	NM_001105562	O95155	GO:0008626//GO:0009411//GO:0042787//GO:0043161//GO:0006511//GO:0016567	granzyme-mediated apoptotic signaling pathway//response to UV//protein ubiquitination involved in ubiquitin-dependent protein catabolic process//proteasome-mediated ubiquitin-dependent protein catabolic process//ubiquitin-dependent protein catabolic process//protein ubiquitination	inferred from direct assay//inferred from direct assay//traceable author statement//inferred from direct assay//inferred from electronic annotation//inferred from electronic annotation	GO:0000151//GO:0005634//GO:0005737//GO:0000151//GO:0005737	ubiquitin ligase complex//nucleus//cytoplasm//ubiquitin ligase complex//cytoplasm	traceable author statement//inferred from electronic annotation//inferred from sequence or structural similarity//inferred from electronic annotation//inferred from electronic annotation	GO:0016874//GO:0019899//GO:0034450//GO:0004842//GO:0019899	ligase activity//enzyme binding//ubiquitin-ubiquitin ligase activity//ubiquitin-protein transferase activity//enzyme binding	inferred from electronic annotation//inferred from sequence or structural similarity//inferred from electronic annotation//inferred from electronic annotation//inferred from electronic annotation
16658800			ENST00000364876	-1.37194	3.78436	-1.13274	3.92841	-1.00026	4.01915	1.21118	3.69874	1.37159	3.78419	4.01934	3.56312	3.83953	4.01897				ENSEMBL	RNA, U6 small nuclear 828, pseudogene [gene_biotype:snRNA transcript_biotype:snRNA]	100	100	18	18	FALSE			chr1	+	10223326	10223432
16658802	KIF1B	23095	NM_015074	-1.15996	7.58272	-1.19489	7.56098	-1.12002	7.60831	-1.03012	7.455	1.03565	7.50167	7.69051	7.47644	7.43363	7.52698	NM_015074	kinesin family member 1B	1p36.2	RefSeq	Homo sapiens kinesin family member 1B (KIF1B), transcript variant 1, mRNA.	100	74	31	31	FALSE	Hs.97858	adrenal gland| ascites| blood| bone| bone marrow| brain| cervix| connective tissue| embryonic tissue| esophagus| eye| heart| intestine| kidney| larynx| liver| lung| lymph node| mammary gland| mouth| muscle| nerve| ovary| pancreas| parathyroid| pituitary gland| placenta| prostate| skin| spleen| stomach| testis| thyroid| trachea| uterus| vascular|adrenal tumor| breast (mammary gland) tumor| cervica…	chr1	+	10270764	10441661	NM_015074	O60333	GO:0006915//GO:0007018//GO:0007018//GO:0007270//GO:0007274//GO:0008089//GO:0008152//GO:0016192//GO:0030705//GO:0030705//GO:0047497//GO:0007018//GO:0007018//GO:0007270//GO:0007274//GO:0008089//GO:0016192//GO:0030705//GO:0030705	apoptotic process//microtubule-based movement//microtubule-based movement//neuron-neuron synaptic transmission//neuromuscular synaptic transmission//anterograde axon cargo transport//metabolic process//vesicle-mediated transport//cytoskeleton-dependent intracellular transport//cytoskeleton-dependent intracellular transport//mitochondrion transport along microtubule//microtubule-based movement//mi…	inferred from electronic annotation//not recorded//inferred from sequence or structural similarity//inferred from sequence or structural similarity//inferred from sequence or structural similarity//inferred from sequence or structural similarity//inferred from electronic annotation//not recorded//not recorded//inferred from sequence or structural similarity//inferred from electronic annotation///…	GO:0005739//GO:0005871//GO:0005874//GO:0005875//GO:0030659//GO:0031410//GO:0043005//GO:0005737//GO:0005856//GO:0005871//GO:0005871//GO:0005875//GO:0016023//GO:0030659//GO:0031410//GO:0043005	mitochondrion//kinesin complex//microtubule//microtubule associated complex//cytoplasmic vesicle membrane//cytoplasmic vesicle//neuron projection//cytoplasm//cytoskeleton//kinesin complex//kinesin complex//microtubule associated complex//cytoplasmic membrane-bounded vesicle//cytoplasmic vesicle membrane//cytoplasmic vesicle//neuron projection	inferred from electronic annotation//not recorded//inferred from electronic annotation//inferred from sequence or structural similarity//inferred from sequence or structural similarity//inferred from sequence or structural similarity//inferred from sequence or structural similarity//inferred from electronic annotation//inferred from electronic annotation////inferred from electronic annotation//in…	GO:0003777//GO:0005515//GO:0005524//GO:0008017//GO:0008574//GO:0016887//GO:0019894//GO:0000166//GO:0003777//GO:0008574//GO:0016887	microtubule motor activity//protein binding//ATP binding//microtubule binding//ATP-dependent microtubule motor activity, plus-end-directed//ATPase activity//kinesin binding//nucleotide binding//microtubule motor activity//ATP-dependent microtubule motor activity, plus-end-directed//ATPase activity	inferred from sequence or structural similarity//inferred from physical interaction//inferred from electronic annotation//inferred from electronic annotation//not recorded//inferred from sequence or structural similarity//traceable author statement//inferred from electronic annotation//inferred from electronic annotation////inferred from electronic annotation
16658864	PGD	5226	NM_001304451	-1.05229	10.8792	-1.0337	10.8921	-1.01403	10.906	1.01798	10.8553	1.03773	10.8692	10.916	10.8425	10.8682	10.8959	NM_001304451	phosphogluconate dehydrogenase	1p36.22	RefSeq	Homo sapiens phosphogluconate dehydrogenase (PGD), transcript variant 2, mRNA.	100	63	27	27	FALSE	Hs.464071	adipose tissue| adrenal gland| ascites| bladder| blood| bone| bone marrow| brain| cervix| connective tissue| embryonic tissue| esophagus| eye| heart| intestine| kidney| larynx| liver| lung| lymph| lymph node| mammary gland| mouth| muscle| nerve| ovary| pancreas| pharynx| pituitary gland| placenta| prostate| salivary gland| skin| spleen| stomach| testis| thymus| thyroid| tonsil| trachea| umbilical…	chr1	+	10458649	10480233	NM_001304451	P52209	GO:0005975//GO:0006098//GO:0006098//GO:0009051//GO:0019322//GO:0019521//GO:0044281//GO:0055114//GO:0006098//GO:0055114	carbohydrate metabolic process//pentose-phosphate shunt//pentose-phosphate shunt//pentose-phosphate shunt, oxidative branch//pentose biosynthetic process//D-gluconate metabolic process//small molecule metabolic process//oxidation-reduction process//pentose-phosphate shunt//oxidation-reduction process	traceable author statement//inferred from sequence or structural similarity//traceable author statement//inferred from direct assay//inferred from electronic annotation//inferred from electronic annotation//traceable author statement//inferred from direct assay//inferred from electronic annotation//inferred from electronic annotation	GO:0005634//GO:0005829//GO:0070062//GO:0005737	nucleus//cytosol//extracellular exosome//cytoplasm	inferred from direct assay//traceable author statement//inferred from direct assay//inferred from electronic annotation	GO:0004616//GO:0004616//GO:0050661//GO:0004616//GO:0004616//GO:0016491	phosphogluconate dehydrogenase (decarboxylating) activity//phosphogluconate dehydrogenase (decarboxylating) activity//NADP binding//phosphogluconate dehydrogenase (decarboxylating) activity//phosphogluconate dehydrogenase (decarboxylating) activity//oxidoreductase activity	not recorded//inferred from sequence or structural similarity//inferred from electronic annotation////inferred from electronic annotation//inferred from electronic annotation	GenMAPP	Pentose_Phosphate_Pathway
16658889	APITD1-CORT	100526739	NM_001243768	1.19676	7.01683	1.24095	7.04246	1.16183	6.99582	1.03692	7.1737	-1.03006	7.12619	6.88846	7.14759	7.1999	7.10486	NM_001243768	APITD1-CORT readthrough	1p	RefSeq	Homo sapiens APITD1-CORT readthrough (APITD1-CORT), transcript variant 3, mRNA.	100	36	8	8	FALSE	Hs.412311	blood| bone| brain| cervix| connective tissue| embryonic tissue| eye| heart| intestine| kidney| lung| lymph node| ovary| pancreas| parathyroid| pharynx| pituitary gland| placenta| prostate| skin| stomach| testis| uterus| cervical tumor| chondrosarcoma| germ cell tumor| glioma| kidney tumor| leukemia| lung tumor| non-neoplasia| normal| pancreatic tumor| prostate cancer| retinoblastoma| skin tumor|…	chr1	+	10490159	10512210	NM_001243768	Q8N2Z9	GO:0000278//GO:0000712//GO:0006281//GO:0006281//GO:0006281//GO:0006334//GO:0006974//GO:0006974//GO:0006974//GO:0007049//GO:0007067//GO:0007264//GO:0031297//GO:0031398//GO:0034080//GO:0036297//GO:0051301//GO:0007193//GO:0007268	mitotic cell cycle//resolution of meiotic recombination intermediates//DNA repair//DNA repair//DNA repair//nucleosome assembly//cellular response to DNA damage stimulus//cellular response to DNA damage stimulus//cellular response to DNA damage stimulus//cell cycle//mitotic nuclear division//small GTPase mediated signal transduction//replication fork processing//positive regulation of protein ubiq…	traceable author statement//inferred from mutant phenotype//inferred from direct assay//inferred from electronic annotation//traceable author statement//traceable author statement//inferred from direct assay//inferred from electronic annotation//inferred from mutant phenotype//inferred from electronic annotation//inferred from electronic annotation//traceable author statement//inferred from mutan…	GO:0000775//GO:0000776//GO:0000777//GO:0005634//GO:0005654//GO:0005694//GO:0005829//GO:0043240//GO:0071821//GO:0005576//GO:0005615	chromosome, centromeric region//kinetochore//condensed chromosome kinetochore//nucleus//nucleoplasm//chromosome//cytosol//Fanconi anaemia nuclear complex//FANCM-MHF complex//extracellular region//extracellular space	inferred from electronic annotation//inferred from electronic annotation//inferred from electronic annotation//inferred from electronic annotation//traceable author statement//inferred from electronic annotation//traceable author statement//inferred from direct assay//inferred from direct assay//inferred from electronic annotation//non-traceable author statement	GO:0003677//GO:0003677//GO:0003682//GO:0003690//GO:0005515//GO:0046982//GO:0001664//GO:0005179//GO:0005184	DNA binding//DNA binding//chromatin binding//double-stranded DNA binding//protein binding//protein heterodimerization activity//G-protein coupled receptor binding//hormone activity//neuropeptide hormone activity	inferred from direct assay//inferred from electronic annotation//inferred from direct assay//inferred from direct assay//inferred from physical interaction//inferred from electronic annotation//inferred from physical interaction//inferred from electronic annotation//inferred from direct assay
16658904			ENST00000424487	1.0866	4.95022	-1.16535	4.77901	-1.23683	4.73486	-1.26627	4.8372	-1.34394	4.79251	4.89067	5.01049	4.6699	4.58402				ENSEMBL	havana:known chromosome:GRCh38:1:10458555:10459338:1 gene:ENSG00000203469 gene_biotype:antisense transcript_biotype:antisense	100	37	7	7	FALSE			chr1	+	10516603	10520093
16658909	PEX14	5195	NM_004565	1.17131	6.26407	1.13209	6.2399	1.17131	6.26407	-1.03464	6.35456	1	6.37917	6.15105	6.37917	6.33004	6.37917	NM_004565	peroxisomal biogenesis factor 14	1p36.22	RefSeq	Homo sapiens peroxisomal biogenesis factor 14 (PEX14), mRNA.	100	61	14	14	FALSE	Hs.149983	adrenal gland| ascites| bladder| blood| bone| brain| cervix| connective tissue| embryonic tissue| esophagus| eye| heart| intestine| kidney| liver| lung| lymph node| mammary gland| mouth| muscle| nerve| ovary| pancreas| parathyroid| pituitary gland| placenta| prostate| skin| stomach| testis| thymus| thyroid| umbilical cord| uterus| bladder carcinoma| breast (mammary gland) tumor| cervical tumor| c…	chr1	+	10532345	10690815	NM_004565	O75381	GO:0006461//GO:0007031//GO:0007031//GO:0016558//GO:0016561//GO:0032091//GO:0034453//GO:0036250//GO:0043433//GO:0044721//GO:0045892//GO:0051260//GO:1901094//GO:0006810//GO:0015031//GO:0016560	protein complex assembly//peroxisome organization//peroxisome organization//protein import into peroxisome matrix//protein import into peroxisome matrix, translocation//negative regulation of protein binding//microtubule anchoring//peroxisome transport along microtubule//negative regulation of sequence-specific DNA binding transcription factor activity//protein import into peroxisome matrix, subs…	inferred from direct assay//inferred from genetic interaction//inferred from sequence or structural similarity//inferred from mutant phenotype//inferred from direct assay//inferred from direct assay//inferred from direct assay//inferred from direct assay//inferred from direct assay//inferred from direct assay//inferred from direct assay//inferred from direct assay//inferred from direct assay//inf…	GO:0005622//GO:0005634//GO:0005730//GO:0005777//GO:0005778//GO:0005778//GO:0016020//GO:0016021//GO:0043231//GO:0043234//GO:0043234//GO:0005777//GO:0005778//GO:0016020//GO:0016021//GO:0043234	intracellular//nucleus//nucleolus//peroxisome//peroxisomal membrane//peroxisomal membrane//membrane//integral component of membrane//intracellular membrane-bounded organelle//protein complex//protein complex//peroxisome//peroxisomal membrane//membrane//integral component of membrane//protein complex	inferred from direct assay//non-traceable author statement//inferred from direct assay//inferred from direct assay//inferred from direct assay//inferred from sequence or structural similarity//inferred from direct assay//inferred from sequence or structural similarity//inferred from direct assay//inferred from direct assay//inferred from sequence or structural similarity//inferred from electronic…	GO:0003714//GO:0005102//GO:0005515//GO:0008017//GO:0047485//GO:0048487	transcription corepressor activity//receptor binding//protein binding//microtubule binding//protein N-terminus binding//beta-tubulin binding	inferred from direct assay//inferred from physical interaction//inferred from physical interaction//inferred from direct assay//inferred from physical interaction//inferred from physical interaction
16658926	TARDBP	23435	NM_007375	-1.01082	7.58128	1.0902	7.65108	-1.22763	7.43963	1.10199	7.64325	-1.2145	7.43202	7.58904	7.57352	7.71363	7.29316	NM_007375	TAR DNA binding protein	1p36.22	RefSeq	Homo sapiens TAR DNA binding protein (TARDBP), mRNA.	100	80	16	16	FALSE	Hs.300624	adipose tissue| adrenal gland| ascites| bladder| blood| bone| bone marrow| brain| cervix| connective tissue| ear| embryonic tissue| esophagus| eye| heart| intestine| kidney| larynx| liver| lung| lymph| lymph node| mammary gland| mouth| muscle| nerve| ovary| pancreas| parathyroid| pharynx| placenta| prostate| skin| spleen| stomach| testis| thymus| thyroid| tonsil| trachea| umbilical cord| uterus| …	chr1	+	11072414	11085796	NM_007375	Q13148	GO:0001933//GO:0006366//GO:0006397//GO:0008380//GO:0010629//GO:0030264//GO:0032024//GO:0034976//GO:0043922//GO:0045944//GO:0051726//GO:0070935//GO:0071765//GO:0006351//GO:0006355//GO:0006366//GO:0008380	negative regulation of protein phosphorylation//transcription from RNA polymerase II promoter//mRNA processing//RNA splicing//negative regulation of gene expression//nuclear fragmentation involved in apoptotic nuclear change//positive regulation of insulin secretion//response to endoplasmic reticulum stress//negative regulation by host of viral transcription//positive regulation of transcription …	inferred from mutant phenotype//inferred from electronic annotation//inferred from electronic annotation//inferred from direct assay//inferred from mutant phenotype//inferred from mutant phenotype//inferred from electronic annotation//inferred from electronic annotation//inferred from direct assay//inferred from electronic annotation//inferred from mutant phenotype//inferred from direct assay//in…	GO:0005634//GO:0005654//GO:0005726//GO:0005737//GO:0016607//GO:0035061//GO:0005634	nucleus//nucleoplasm//perichromatin fibrils//cytoplasm//nuclear speck//interchromatin granule//nucleus	inferred from direct assay//inferred from direct assay//inferred from electronic annotation//inferred from electronic annotation//inferred from electronic annotation//inferred from electronic annotation//inferred from electronic annotation	GO:0000166//GO:0001205//GO:0003690//GO:0003700//GO:0003723//GO:0003730//GO:0005515//GO:0042802//GO:0044822//GO:0003676//GO:0003677//GO:0003723	nucleotide binding//transcriptional activator activity, RNA polymerase II distal enhancer sequence-specific binding//double-stranded DNA binding//transcription factor activity, sequence-specific DNA binding//RNA binding//mRNA 3'-UTR binding//protein binding//identical protein binding//poly(A) RNA binding//nucleic acid binding//DNA binding//RNA binding	inferred from electronic annotation//inferred from electronic annotation//inferred from direct assay//traceable author statement//inferred from direct assay//inferred from direct assay//inferred from physical interaction//inferred from physical interaction//inferred from direct assay//inferred from electronic annotation//inferred from electronic annotation//inferred from electronic annotation
16658947			ENST00000452378	1.05616	4.82286	1.01641	4.79534	1.04025	4.81199	-1.03911	4.83469	-1.0153	4.85148	4.78361	4.86244	4.80709	4.84054				ENSEMBL	havana:known chromosome:GRCh38:1:11068471:11073097:1 gene:ENSG00000226849 gene_biotype:antisense transcript_biotype:antisense	100	100	22	22	FALSE			chr1	+	11128528	11133154
16658950	LOC105376736	105376736	XR_932786	-1.27163	5.20135	-1.12301	5.29323	-1.12301	5.29323	1.13234	5.11977	1.13234	5.11977	5.37758	5.0309	5.21021	5.21021	XR_932786	uncharacterized LOC105376736		RefSeq	PREDICTED: Homo sapiens uncharacterized LOC105376736 (LOC105376736), transcript variant X1, ncRNA.	95	87	19	20	FALSE			chr1	+	11159732	11162157
16658954	MTOR-AS1	100873935	NR_046600	1.03841	2.82575	1.02363	2.81549	-1.03513	2.77368	-1.01444	2.84271	-1.07488	2.8005	2.7987	2.85307	2.83239	2.74889	NR_046600	MTOR antisense RNA 1		RefSeq	Homo sapiens MTOR antisense RNA 1 (MTOR-AS1), long non-coding RNA.	100	85	17	17	FALSE	Hs.679133	blood| brain| connective tissue| glioma| leukemia| soft tissue/muscle tissue tumor| adult	chr1	+	11203955	11209594
16658960			ENST00000517277	-1.37531	1.79574	1.17686	2.15454	-1.17563	1.92001	1.61855	1.89631	1.16986	1.68989	2.04027	1.58051	2.27521	1.80684				ENSEMBL	RNA, U6 small nuclear 537, pseudogene [gene_biotype:snRNA transcript_biotype:snRNA]	100	100	9	9	FALSE			chr1	+	11212407	11212509
16658962	ANGPTL7	10218	NM_021146	1.26884	3.89134	1.33437	3.92594	1.53774	4.02181	1.05165	4.10304	1.21192	4.20324	3.72337	4.06688	4.13953	4.34418	NM_021146	angiopoietin like 7	1p36	RefSeq	Homo sapiens angiopoietin-like 7 (ANGPTL7), mRNA.	100	100	26	26	FALSE	Hs.146559	adipose tissue| adrenal gland| brain| connective tissue| eye| lung| mammary gland| muscle| nerve| ovary| pituitary gland| prostate| skin| testis| trachea| uterus|adrenal tumor| breast (mammary gland) tumor| germ cell tumor| non-neoplasia| normal| primitive neuroectodermal tumor of the CNS| skin tumor| uterine tumor| fetus| juvenile| adult	chr1	+	11249398	11256038	NM_021146	O43827	GO:0006979	response to oxidative stress	traceable author statement	GO:0005576	extracellular region	inferred from electronic annotation
16658971			ENST00000384720	1.12236	2.22892	-1.20669	2.0071	-1.06225	2.10319	-1.35435	2.08348	-1.19223	2.18323	2.1472	2.31374	1.87614	2.06008				ENSEMBL	RNA, U6 small nuclear 291, pseudogene [gene_biotype:snRNA transcript_biotype:snRNA]	100	100	8	8	FALSE			chr1	+	11286311	11286417
16658973	UBIAD1	29914	NM_013319	-1.03406	6.62104	-1.11409	6.56684	-1.00569	6.64115	-1.0774	6.54292	1.02821	6.61696	6.64524	6.59692	6.48937	6.63706	NM_013319	UbiA prenyltransferase domain containing 1	1p36.22	RefSeq	Homo sapiens UbiA prenyltransferase domain containing 1 (UBIAD1), mRNA.	100	76	22	22	FALSE	Hs.522933	ascites| blood| bone| bone marrow| brain| cervix| connective tissue| embryonic tissue| esophagus| eye| intestine| kidney| liver| lung| lymph| lymph node| mammary gland| mouth| muscle| ovary| pancreas| parathyroid| pituitary gland| placenta| prostate| salivary gland| skin| spleen| stomach| testis| thymus| trachea| uterus| vascular| breast (mammary gland) tumor| cervical tumor| chondrosarcoma| colo…	chr1	+	11333255	11356106	NM_013319	Q9Y5Z9	GO:0006744//GO:0006744//GO:0009234//GO:0009234//GO:0042371//GO:0042371	ubiquinone biosynthetic process//ubiquinone biosynthetic process//menaquinone biosynthetic process//menaquinone biosynthetic process//vitamin K biosynthetic process//vitamin K biosynthetic process	inferred from electronic annotation//inferred from mutant phenotype//inferred from electronic annotation//inferred from mutant phenotype//inferred from direct assay//inferred from mutant phenotype	GO:0005634//GO:0005737//GO:0005783//GO:0005789//GO:0016020//GO:0030173//GO:0031966//GO:0000139//GO:0005634//GO:0005737//GO:0005739//GO:0005783//GO:0005794//GO:0016020//GO:0016021	nucleus//cytoplasm//endoplasmic reticulum//endoplasmic reticulum membrane//membrane//integral component of Golgi membrane//mitochondrial membrane//Golgi membrane//nucleus//cytoplasm//mitochondrion//endoplasmic reticulum//Golgi apparatus//membrane//integral component of membrane	inferred from direct assay//inferred from direct assay//inferred from direct assay//inferred from electronic annotation//inferred from direct assay//inferred from direct assay//inferred from electronic annotation//inferred from electronic annotation//inferred from electronic annotation//inferred from electronic annotation//inferred from electronic annotation//inferred from electronic annotation//…	GO:0004659//GO:0005515//GO:0016209//GO:0004659//GO:0016740	prenyltransferase activity//protein binding//antioxidant activity//prenyltransferase activity//transferase activity	inferred from direct assay//inferred from physical interaction//inferred from mutant phenotype//inferred from electronic annotation//inferred from electronic annotation
16658982	LOC105376739	105376739	XR_932823	-1.11934	4.73915	1.01211	4.82985	1.5481	5.12674	1.1329	4.74768	1.73285	5.03951	4.82117	4.65852	4.83854	5.45167	XR_932823	uncharacterized LOC105376739		RefSeq	PREDICTED: Homo sapiens uncharacterized LOC105376739 (LOC105376739), ncRNA.	94	100	17	18	FALSE			chr1	+	11418037	11424587
16658987	LOC105376740	105376740	XR_932829	-1.33982	4.83194	-1.30261	4.85312	-1.51264	4.73964	1.02856	4.6458	-1.12899	4.53717	5.04757	4.62553	4.66616	4.4505	XR_932829	uncharacterized LOC105376740		RefSeq	PREDICTED: Homo sapiens uncharacterized LOC105376740 (LOC105376740), ncRNA.	100	74	17	17	FALSE			chr1	+	11432762	11438744
16658991	PTCHD2	57540	NM_020780	1.23428	4.19139	1.28504	4.21933	1.32243	4.2391	1.04112	4.37494	1.07142	4.39545	4.0423	4.34597	4.40411	4.44549	NM_020780	patched domain containing 2	1p36.22	RefSeq	Homo sapiens patched domain containing 2 (PTCHD2), mRNA.	100	89	16	16	FALSE	Hs.202355	brain| embryonic tissue| eye| lung| testis| uterus| glioma| lung tumor| normal| primitive neuroectodermal tumor of the CNS| uterine tumor|embryoid body| fetus| adult	chr1	+	11539223	11597641	NM_020780	Q9P2K9	GO:0007224//GO:0032368//GO:0042632//GO:0007165	smoothened signaling pathway//regulation of lipid transport//cholesterol homeostasis//signal transduction	non-traceable author statement//non-traceable author statement//inferred from sequence or structural similarity//inferred from electronic annotation	GO:0005783//GO:0016021//GO:0031965//GO:0016020//GO:0016021	endoplasmic reticulum//integral component of membrane//nuclear membrane//membrane//integral component of membrane	inferred from sequence or structural similarity//non-traceable author statement//inferred from sequence or structural similarity//inferred from electronic annotation//inferred from electronic annotation	GO:0008158//GO:0003674	hedgehog receptor activity//molecular_function	inferred from electronic annotation//no biological data available
16659017	LOC101929181	101929181	NR_104624	-1.31198	4.62703	1.02896	4.8476	1.10996	4.90173	1.34997	4.64673	1.45625	4.69861	4.82705	4.4353	4.86823	4.97756	NR_104624	uncharacterized LOC101929181		RefSeq	Homo sapiens uncharacterized LOC101929181 (LOC101929181), long non-coding RNA.	100	100	19	19	FALSE			chr1	+	11669588	11673412
16659021	FBXO44	93611	NM_001014765	-1.19753	6.08018	-1.30519	6.0164	1.06529	6.25705	-1.0899	5.88911	1.27571	6.12467	6.2116	5.95154	5.82734	6.30284	NM_001014765	F-box protein 44	1p36.22	RefSeq	Homo sapiens F-box protein 44 (FBXO44), transcript variant 4, mRNA.	88	94	14	16	FALSE	Hs.556006	adrenal gland| bladder| blood| brain| cervix| connective tissue| embryonic tissue| eye| heart| intestine| kidney| liver| lung| lymph node| mammary gland| muscle| ovary| pancreas| pituitary gland| prostate| salivary gland| skin| spleen| stomach| testis| thymus| tonsil| trachea| uterus| breast (mammary gland) tumor| gastrointestinal tumor| germ cell tumor| glioma| head and neck tumor| kidney tumor|…	chr1	+	11714432	11723384	NM_001014765	Q9H4M3				GO:0019005	SCF ubiquitin ligase complex	inferred from direct assay	GO:0005515	protein binding	inferred from physical interaction
16659036	FBXO6	26270	NM_018438	1.02559	4.31275	1.01287	4.30377	1.2511	4.45323	-1.01256	4.322	1.21989	4.47209	4.29456	4.33101	4.31301	4.61776	NM_018438	F-box protein 6	1p36.22	RefSeq	Homo sapiens F-box protein 6 (FBXO6), mRNA.	100	81	17	17	FALSE	Hs.464419	blood| bone| brain| connective tissue| eye| intestine| kidney| lung| mammary gland| mouth| muscle| pancreas| prostate| skin| spleen| testis| thyroid| uterus| breast (mammary gland) tumor| chondrosarcoma| germ cell tumor| glioma| head and neck tumor| leukemia| lung tumor| non-neoplasia| normal| pancreatic tumor| skin tumor| soft tissue/muscle tissue tumor| adult	chr1	+	11724150	11734411	NM_018438	Q9NRD1	GO:0000077//GO:0006281//GO:0006508//GO:0006516//GO:0006986//GO:0016567//GO:0030433//GO:0031146//GO:0006281//GO:0006974//GO:0030433	DNA damage checkpoint//DNA repair//proteolysis//glycoprotein catabolic process//response to unfolded protein//protein ubiquitination//ER-associated ubiquitin-dependent protein catabolic process//SCF-dependent proteasomal ubiquitin-dependent protein catabolic process//DNA repair//cellular response to DNA damage stimulus//ER-associated ubiquitin-dependent protein catabolic process	traceable author statement//traceable author statement//traceable author statement//inferred from electronic annotation//inferred from electronic annotation//inferred from electronic annotation//inferred from sequence or structural similarity//inferred from direct assay//inferred from electronic annotation//inferred from electronic annotation//inferred from electronic annotation	GO:0005737//GO:0019005//GO:0044322//GO:0005737	cytoplasm//SCF ubiquitin ligase complex//endoplasmic reticulum quality control compartment//cytoplasm	inferred from direct assay//inferred from direct assay//inferred from electronic annotation//inferred from electronic annotation	GO:0001948//GO:0005515//GO:0030246//GO:0061630//GO:0001948	glycoprotein binding//protein binding//carbohydrate binding//ubiquitin protein ligase activity//glycoprotein binding	inferred from sequence or structural similarity//inferred from physical interaction//inferred from electronic annotation//inferred from electronic annotation//inferred from electronic annotation
16659046	DRAXIN	374946	NM_198545	1.18541	4.04365	1.06858	3.97038	1.23272	4.07095	-1.10932	4.09268	1.03992	4.19634	3.92282	4.1682	4.01852	4.22467	NM_198545	dorsal inhibitory axon guidance protein	1p36.22	RefSeq	Homo sapiens dorsal inhibitory axon guidance protein (DRAXIN), mRNA.	100	81	17	17	FALSE	Hs.632364//Hs.733197	ascites| brain| embryonic tissue| intestine| ovary| pancreas| testis| uterus| gastrointestinal tumor| germ cell tumor| normal| pancreatic tumor| primitive neuroectodermal tumor of the CNS|embryoid body| blastocyst| fetus| infant| adult//brain| eye| stomach| uterus| gastrointestinal tumor| germ cell tumor| glioma| normal| uterine tumor| fetus| adult	chr1	+	11751781	11785914	NM_198545	Q8NBI3	GO:0007411//GO:0016055//GO:0021516//GO:0021528//GO:0030517//GO:0030900//GO:0043524//GO:0090090//GO:0007275//GO:0007411//GO:0021516//GO:0021528//GO:0030900//GO:0090090	axon guidance//Wnt signaling pathway//dorsal spinal cord development//commissural neuron differentiation in spinal cord//negative regulation of axon extension//forebrain development//negative regulation of neuron apoptotic process//negative regulation of canonical Wnt signaling pathway//multicellular organismal development//axon guidance//dorsal spinal cord development//commissural neuron differe…	inferred from sequence or structural similarity//inferred from electronic annotation//inferred from sequence or structural similarity//inferred from sequence or structural similarity//inferred from electronic annotation//inferred from sequence or structural similarity//inferred from electronic annotation//inferred from sequence or structural similarity//inferred from electronic annotation//inferr…	GO:0005576//GO:0005576	extracellular region//extracellular region	inferred from sequence or structural similarity//inferred from electronic annotation	GO:0005515	protein binding	inferred from physical interaction
16659054	AGTRAP	57085	NM_001040194	-1.14688	5.93717	-1.31061	5.83847	-1.11623	5.957	-1.14277	5.74207	1.02745	5.85864	6.03685	5.83914	5.64661	5.87821	NM_001040194	angiotensin II receptor-associated protein	1p36.22	RefSeq	Homo sapiens angiotensin II receptor-associated protein (AGTRAP), transcript variant 2, mRNA.	100	45	10	10	FALSE	Hs.464438	ascites| blood| bone| bone marrow| brain| cervix| connective tissue| embryonic tissue| esophagus| eye| heart| intestine| kidney| liver| lung| mammary gland| muscle| ovary| pancreas| placenta| prostate| salivary gland| skin| spleen| stomach| testis| thyroid| uterus| vascular| breast (mammary gland) tumor| cervical tumor| chondrosarcoma| colorectal tumor| esophageal tumor| gastrointestinal tumor| g…	chr1	+	11796141	11814859	NM_001040194	Q6RW13	GO:0001666//GO:0008217//GO:0038166	response to hypoxia//regulation of blood pressure//angiotensin-activated signaling pathway	inferred from electronic annotation//inferred from electronic annotation//inferred from electronic annotation	GO:0000139//GO:0005654//GO:0005737//GO:0005789//GO:0005886//GO:0005938//GO:0016021//GO:0030659//GO:0043231//GO:0005783//GO:0005794//GO:0016020//GO:0031410	Golgi membrane//nucleoplasm//cytoplasm//endoplasmic reticulum membrane//plasma membrane//cell cortex//integral component of membrane//cytoplasmic vesicle membrane//intracellular membrane-bounded organelle//endoplasmic reticulum//Golgi apparatus//membrane//cytoplasmic vesicle	inferred from electronic annotation//inferred from direct assay//inferred from direct assay//inferred from electronic annotation//inferred from electronic annotation//inferred from electronic annotation//inferred from electronic annotation//inferred from electronic annotation//inferred from direct assay//inferred from electronic annotation//inferred from electronic annotation//inferred from elect…	GO:0004945//GO:0005515	angiotensin type II receptor activity//protein binding	inferred from electronic annotation//inferred from physical interaction
16659070	C1orf167	284498	NM_001010881	1.03973	5.29413	-1.08856	5.20453	1.04209	5.29576	-1.13181	5.23223	1.00227	5.32395	5.2661	5.32231	5.14368	5.32558	NM_001010881	chromosome 1 open reading frame 167	1p36.22	RefSeq	Homo sapiens chromosome 1 open reading frame 167 (C1orf167), mRNA.	100	77	27	27	FALSE	Hs.585415//Hs.730573	blood| brain| larynx| lung| mammary gland| placenta| prostate| testis| head and neck tumor| leukemia| lung tumor| normal| fetus| juvenile| adult//testis	chr1	+	11821844	11849642	NM_001010881	Q5SNV9
16659102	CLCN6	1185	NM_001256959	-1.09583	7.52674	-1.02643	7.5742	-1.16291	7.48338	1.06762	7.50806	-1.06121	7.41803	7.59304	7.46101	7.55541	7.3753	NM_001256959	chloride channel, voltage-sensitive 6	1p36	RefSeq	Homo sapiens chloride channel, voltage-sensitive 6 (CLCN6), transcript variant 2, mRNA.	100	88	21	21	FALSE	Hs.193043	adipose tissue| adrenal gland| bladder| blood| bone| bone marrow| brain| connective tissue| embryonic tissue| eye| heart| intestine| kidney| larynx| liver| lung| lymph node| mammary gland| mouth| muscle| nerve| ovary| pancreas| parathyroid| pharynx| pituitary gland| placenta| prostate| skin| spleen| stomach| testis| thymus| trachea| uterus|adrenal tumor| breast (mammary gland) tumor| chondrosarco…	chr1	+	11866207	11903201	NM_001256959	P51797	GO:0006821//GO:0006884//GO:0007165//GO:0009612//GO:0034220//GO:0055085//GO:1903959//GO:1903959//GO:0006810//GO:0006811//GO:0006821//GO:0055085	chloride transport//cell volume homeostasis//signal transduction//response to mechanical stimulus//ion transmembrane transport//transmembrane transport//regulation of anion transmembrane transport//regulation of anion transmembrane transport//transport//ion transport//chloride transport//transmembrane transport	non-traceable author statement//non-traceable author statement//non-traceable author statement//inferred from electronic annotation//traceable author statement//traceable author statement//inferred from electronic annotation//non-traceable author statement//inferred from electronic annotation//inferred from electronic annotation//inferred from electronic annotation//inferred from electronic annot…	GO:0005765//GO:0010008//GO:0016021//GO:0005768//GO:0010008//GO:0016020//GO:0016021	lysosomal membrane//endosome membrane//integral component of membrane//endosome//endosome membrane//membrane//integral component of membrane	inferred from direct assay//traceable author statement//non-traceable author statement//inferred from electronic annotation//inferred from electronic annotation//inferred from electronic annotation//inferred from electronic annotation	GO:0005247//GO:0005524//GO:0015297//GO:0000166//GO:0005216//GO:0005247	voltage-gated chloride channel activity//ATP binding//antiporter activity//nucleotide binding//ion channel activity//voltage-gated chloride channel activity	non-traceable author statement//inferred from electronic annotation//inferred from electronic annotation//inferred from electronic annotation//inferred from electronic annotation//inferred from electronic annotation
16659133	NPPA-AS1	100379251	NR_037806	1.19774	3.53272	-1.06927	3.3563	1.40282	3.64095	-1.28071	3.48223	1.17123	3.77756	3.40496	3.66527	3.30833	3.89329	NR_037806	NPPA antisense RNA 1	1p36.21	RefSeq	Homo sapiens NPPA antisense RNA 1 (NPPA-AS1), antisense RNA.	94	85	16	17	FALSE			chr1	+	11900376	11908136
16659138	RNU5E-1	26829	ENST00000362477	1.02203	9.10085	1.12624	9.17049	-1.00504	9.08151	1.10196	9.18635	-1.02718	9.09721	9.08514	9.11658	9.25665	9.07789	ENST00000362477	RNA, U5E small nuclear 1	1p36.22	ENSEMBL	RNA, U5E small nuclear 1 [gene_biotype:snRNA transcript_biotype:snRNA]	100	100	16	16	FALSE			chr1	+	11968209	11968329
16659140	PLOD1	5351	NM_000302	1.17165	8.25773	1.09426	8.20897	1.14787	8.24313	-1.07073	8.32335	-1.02072	8.35799	8.14425	8.37279	8.2742	8.34321	NM_000302	procollagen-lysine, 2-oxoglutarate 5-dioxygenase 1	1p36.22	RefSeq	Homo sapiens procollagen-lysine, 2-oxoglutarate 5-dioxygenase 1 (PLOD1), transcript variant 2, mRNA.	100	74	14	14	FALSE	Hs.75093	adipose tissue| adrenal gland| ascites| bladder| blood| bone| bone marrow| brain| cervix| connective tissue| ear| embryonic tissue| esophagus| eye| heart| intestine| kidney| larynx| liver| lung| lymph| lymph node| mammary gland| mouth| muscle| nerve| ovary| pancreas| pharynx| pituitary gland| placenta| prostate| salivary gland| skin| spleen| stomach| testis| thymus| thyroid| trachea| umbilical co…	chr1	+	11994262	12035599	NM_000302	Q02809	GO:0001666//GO:0006464//GO:0008544//GO:0008544//GO:0017185//GO:0030198//GO:0032870//GO:0046947//GO:0055114//GO:0001666//GO:0055114	response to hypoxia//cellular protein modification process//epidermis development//epidermis development//peptidyl-lysine hydroxylation//extracellular matrix organization//cellular response to hormone stimulus//hydroxylysine biosynthetic process//oxidation-reduction process//response to hypoxia//oxidation-reduction process	inferred from expression pattern//non-traceable author statement//inferred from mutant phenotype//traceable author statement//inferred from electronic annotation//traceable author statement//inferred from electronic annotation//traceable author statement//traceable author statement//inferred from electronic annotation//inferred from electronic annotation	GO:0005789//GO:0030867//GO:0070062//GO:0005783//GO:0016020//GO:0005581	endoplasmic reticulum membrane//rough endoplasmic reticulum membrane//extracellular exosome//endoplasmic reticulum//membrane//collagen trimer	traceable author statement//inferred from electronic annotation//inferred from direct assay//inferred from electronic annotation//inferred from electronic annotation//inferred from electronic annotation	GO:0008198//GO:0008475//GO:0031418//GO:0042277//GO:0042803//GO:0005506//GO:0016491//GO:0016705//GO:0046872//GO:0051213	ferrous iron binding//procollagen-lysine 5-dioxygenase activity//L-ascorbic acid binding//peptide binding//protein homodimerization activity//iron ion binding//oxidoreductase activity//oxidoreductase activity, acting on paired donors, with incorporation or reduction of molecular oxygen//metal ion binding//dioxygenase activity	inferred from electronic annotation//inferred from electronic annotation//inferred from electronic annotation//inferred from electronic annotation//traceable author statement//inferred from electronic annotation//inferred from electronic annotation//inferred from electronic annotation//inferred from electronic annotation//inferred from electronic annotation
16659171	MFN2	9927	NM_001127660	1.03286	7.78321	1.0147	7.77044	1.11069	7.83528	-1.0179	7.79376	1.07535	7.8588	7.75992	7.80657	7.78097	7.91138	NM_001127660	mitofusin 2	1p36.22	RefSeq	Homo sapiens mitofusin 2 (MFN2), transcript variant 2, mRNA.	100	87	20	20	FALSE	Hs.376681	adipose tissue| adrenal gland| ascites| bladder| blood| bone| bone marrow| brain| cervix| connective tissue| ear| embryonic tissue| eye| heart| intestine| kidney| larynx| liver| lung| lymph| lymph node| mammary gland| mouth| muscle| nerve| ovary| pancreas| pharynx| placenta| prostate| salivary gland| skin| spleen| stomach| testis| thymus| thyroid| trachea| umbilical cord| uterus| vascular|adrenal…	chr1	+	12040238	12073572	NM_001127660	O95140	GO:0000423//GO:0001825//GO:0006626//GO:0006915//GO:0006986//GO:0007006//GO:0007050//GO:0007596//GO:0008053//GO:0008053//GO:0008053//GO:0016236//GO:0034497//GO:0046580//GO:0048593//GO:0048662//GO:0051646//GO:0006914//GO:0008053//GO:0048662//GO:0008152	macromitophagy//blastocyst formation//protein targeting to mitochondrion//apoptotic process//response to unfolded protein//mitochondrial membrane organization//cell cycle arrest//blood coagulation//mitochondrial fusion//mitochondrial fusion//mitochondrial fusion//macroautophagy//protein localization to pre-autophagosomal structure//negative regulation of Ras protein signal transduction//camera-ty…	traceable author statement//inferred from electronic annotation//inferred from direct assay//inferred from electronic annotation//inferred from electronic annotation//inferred from direct assay//inferred from sequence or structural similarity//traceable author statement//inferred from mutant phenotype//inferred from sequence or structural similarity//non-traceable author statement//traceable auth…	GO:0005739//GO:0005741//GO:0005829//GO:0015630//GO:0016021//GO:0031306//GO:0005739//GO:0005741//GO:0016020	mitochondrion//mitochondrial outer membrane//cytosol//microtubule cytoskeleton//integral component of membrane//intrinsic component of mitochondrial outer membrane//mitochondrion//mitochondrial outer membrane//membrane	inferred from direct assay//traceable author statement//inferred from sequence or structural similarity//inferred from electronic annotation//inferred from electronic annotation//inferred from sequence or structural similarity//inferred from electronic annotation//inferred from electronic annotation//inferred from electronic annotation	GO:0003924//GO:0005515//GO:0005525//GO:0031625//GO:0000166//GO:0016787	GTPase activity//protein binding//GTP binding//ubiquitin protein ligase binding//nucleotide binding//hydrolase activity	inferred from electronic annotation//inferred from physical interaction//inferred from electronic annotation//inferred from physical interaction//inferred from electronic annotation//inferred from electronic annotation
16659200	MIIP	60672	NM_021933	1.25101	5.77046	1.23562	5.76178	1.2256	5.75605	-1.01245	5.92534	-1.02073	5.91945	5.61118	5.93427	5.91642	5.90467	NM_021933	migration and invasion inhibitory protein	1p36.22	RefSeq	Homo sapiens migration and invasion inhibitory protein (MIIP), mRNA.	100	67	16	16	FALSE	Hs.8595	adipose tissue| ascites| bladder| blood| bone marrow| brain| cervix| connective tissue| embryonic tissue| esophagus| eye| heart| intestine| kidney| liver| lung| lymph| mammary gland| mouth| muscle| ovary| pancreas| pituitary gland| placenta| prostate| skin| spleen| stomach| testis| thymus| thyroid| umbilical cord| uterus| vascular| breast (mammary gland) tumor| cervical tumor| chondrosarcoma| col…	chr1	+	12079299	12092106	NM_021933	Q5JXC2	GO:0010972//GO:0030336	negative regulation of G2/M transition of mitotic cell cycle//negative regulation of cell migration	inferred from electronic annotation//inferred from electronic annotation				GO:0005515	protein binding	inferred from physical interaction
16659217	TNFRSF8	943	NM_001243	1.51846	5.86667	1.37321	5.79736	1.55198	5.88162	-1.10578	6.10275	1.02207	6.19144	5.5731	6.17571	6.03065	6.20721	NM_001243	tumor necrosis factor receptor superfamily, member 8	1p36	RefSeq	Homo sapiens tumor necrosis factor receptor superfamily, member 8 (TNFRSF8), transcript variant 1, mRNA.	100	100	27	27	FALSE	Hs.1314	blood| embryonic tissue| intestine| lung| lymph node| salivary gland| testis| uterus| germ cell tumor| leukemia| lung tumor| lymphoma| normal| blastocyst| juvenile| adult	chr1	+	12123434	12204264	NM_001243	P28908	GO:0006954//GO:0006955//GO:0007165//GO:0007275//GO:0008285//GO:0032496//GO:0033209//GO:0042535//GO:0043065//GO:0045556//GO:0071260//GO:0097190//GO:0006954//GO:0006955//GO:0007165//GO:0007275//GO:0032496//GO:0033209//GO:0097190	inflammatory response//immune response//signal transduction//multicellular organismal development//negative regulation of cell proliferation//response to lipopolysaccharide//tumor necrosis factor-mediated signaling pathway//positive regulation of tumor necrosis factor biosynthetic process//positive regulation of apoptotic process//positive regulation of TRAIL biosynthetic process//cellular respon…	not recorded//not recorded//traceable author statement//not recorded//traceable author statement//not recorded//not recorded//inferred from direct assay//inferred from direct assay//inferred from direct assay//inferred from expression pattern//not recorded//////inferred from electronic annotation////////	GO:0005737//GO:0005887//GO:0070062//GO:0005886//GO:0005887//GO:0016020//GO:0016021	cytoplasm//integral component of plasma membrane//extracellular exosome//plasma membrane//integral component of plasma membrane//membrane//integral component of membrane	inferred from electronic annotation//not recorded//inferred from direct assay//inferred from electronic annotation////inferred from electronic annotation//inferred from electronic annotation	GO:0004888//GO:0005031//GO:0004888//GO:0005031	transmembrane signaling receptor activity//tumor necrosis factor-activated receptor activity//transmembrane signaling receptor activity//tumor necrosis factor-activated receptor activity	traceable author statement//not recorded//inferred from electronic annotation//
16659238	TNFRSF1B	7133	NM_001066	-1.00314	5.28461	1.14164	5.38158	1.14345	5.3827	1.14522	5.37928	1.14704	5.3804	5.28687	5.28235	5.47798	5.48026	NM_001066	tumor necrosis factor receptor superfamily, member 1B	1p36.22	RefSeq	Homo sapiens tumor necrosis factor receptor superfamily, member 1B (TNFRSF1B), mRNA.	100	83	20	20	FALSE	Hs.256278	adipose tissue| adrenal gland| ascites| blood| bone| brain| connective tissue| eye| heart| intestine| kidney| lung| lymph node| mammary gland| muscle| nerve| ovary| pancreas| pharynx| pituitary gland| placenta| prostate| skin| spleen| stomach| testis| thymus| uterus| vascular| breast (mammary gland) tumor| chondrosarcoma| colorectal tumor| gastrointestinal tumor| germ cell tumor| glioma| leukemia…	chr1	+	12227060	12269285	NM_001066	P20333	GO:0006954//GO:0006955//GO:0007275//GO:0007568//GO:0008630//GO:0033209//GO:0042127//GO:0042981//GO:0043410//GO:0050728//GO:0050779//GO:0051044//GO:0071222//GO:0071363//GO:0097190//GO:0097191//GO:0006915//GO:0006954//GO:0006954//GO:0006955//GO:0006955//GO:0007166//GO:0007275//GO:0032496//GO:0042127//GO:0042981//GO:0043410//GO:0097190//GO:0033209	inflammatory response//immune response//multicellular organismal development//aging//intrinsic apoptotic signaling pathway in response to DNA damage//tumor necrosis factor-mediated signaling pathway//regulation of cell proliferation//regulation of apoptotic process//positive regulation of MAPK cascade//negative regulation of inflammatory response//RNA destabilization//positive regulation of membr…	not recorded//not recorded//not recorded//inferred from electronic annotation//inferred from electronic annotation//traceable author statement//not recorded//not recorded//not recorded//inferred from electronic annotation//inferred from electronic annotation//inferred from mutant phenotype//inferred from mutant phenotype//inferred from electronic annotation//not recorded//inferred from electronic…	GO:0005576//GO:0005634//GO:0005886//GO:0005887//GO:0043025//GO:0043196//GO:0045121//GO:0048471//GO:0005886//GO:0005887//GO:0016020//GO:0016021//GO:0030424	extracellular region//nucleus//plasma membrane//integral component of plasma membrane//neuronal cell body//varicosity//membrane raft//perinuclear region of cytoplasm//plasma membrane//integral component of plasma membrane//membrane//integral component of membrane//axon	inferred from electronic annotation//inferred from electronic annotation//traceable author statement//not recorded//inferred from electronic annotation//inferred from electronic annotation//inferred from direct assay//inferred from electronic annotation//inferred from electronic annotation////inferred from electronic annotation//inferred from electronic annotation//inferred from electronic annota…	GO:0005031//GO:0005515//GO:0031625//GO:0005031	tumor necrosis factor-activated receptor activity//protein binding//ubiquitin protein ligase binding//tumor necrosis factor-activated receptor activity	inferred from electronic annotation//inferred from physical interaction//inferred from physical interaction//traceable author statement	GenMAPP//GenMAPP//GenMAPP//GenMAPP	Apoptosis//Apoptosis_GenMAPP//Apoptosis_KEGG//Inflammatory_Response_Pathway
16659251	VPS13D	55187	NM_015378	-1.07743	6.50812	-1.24499	6.40212	-1.01605	6.55065	-1.15551	6.34942	1.06042	6.49672	6.56214	6.45454	6.24601	6.53917	NM_015378	vacuolar protein sorting 13 homolog D (S. cerevisiae)	1p36.22	RefSeq	Homo sapiens vacuolar protein sorting 13 homolog D (S. cerevisiae) (VPS13D), transcript variant 1, mRNA.	100	86	60	60	FALSE	Hs.439381	adipose tissue| ascites| blood| bone| bone marrow| brain| connective tissue| embryonic tissue| esophagus| eye| heart| intestine| kidney| larynx| liver| lung| lymph node| mammary gland| mouth| muscle| nerve| ovary| pancreas| parathyroid| pharynx| placenta| prostate| skin| stomach| testis| thymus| thyroid| trachea| uterus| breast (mammary gland) tumor| chondrosarcoma| colorectal tumor| esophageal t…	chr1	+	12290113	12572099	NM_015378	Q5THJ4	GO:0006623//GO:0045053//GO:0006623//GO:0045053	protein targeting to vacuole//protein retention in Golgi apparatus//protein targeting to vacuole//protein retention in Golgi apparatus	not recorded//not recorded////	GO:0005622//GO:0005623//GO:0019898//GO:0070062//GO:0005622//GO:0005623//GO:0019898	intracellular//cell//extrinsic component of membrane//extracellular exosome//intracellular//cell//extrinsic component of membrane	not recorded//not recorded//not recorded//inferred from direct assay//////
16659338	SNORA59B	677882	NR_003022	-1.07339	8.08225	-1.10569	8.0607	1.11	8.20843	-1.0301	8.00991	1.19146	8.15672	8.1335	8.03133	7.98855	8.28406	NR_003022	small nucleolar RNA, H/ACA box 59B	17p11.2	RefSeq	Homo sapiens small nucleolar RNA, H/ACA box 59B (SNORA59B), small nucleolar RNA.	100	100	25	25	FALSE	Hs.658450	testis| normal| fetus	chr1	+	12567300	12567451
16659340	LOC105376744	105376744	XR_932908	1.01185	4.59258	1.12454	4.66799	1.00988	4.59117	1.11137	4.67664	-1.00196	4.59968	4.58409	4.60109	4.75343	4.59827	XR_932908	uncharacterized LOC105376744		RefSeq	PREDICTED: Homo sapiens uncharacterized LOC105376744 (LOC105376744), transcript variant X1, ncRNA.	100	100	19	19	FALSE			chr1	+	12587486	12588702
16659343	AADACL4	343066	NM_001013630	1.08289	3.15988	-1.03511	3.07796	1.64485	3.44328	-1.12091	3.13442	1.51896	3.50644	3.10296	3.21784	3.05317	3.82092	NM_001013630	arylacetamide deacetylase-like 4	1p36.21	RefSeq	Homo sapiens arylacetamide deacetylase-like 4 (AADACL4), mRNA.	100	100	20	20	FALSE	Hs.209954	normal| fetus	chr1	+	12704566	12727097	NM_001013630	Q5VUY2	GO:0008152	metabolic process	inferred from electronic annotation	GO:0016021//GO:0016020	integral component of membrane//membrane	inferred from electronic annotation//inferred from electronic annotation	GO:0052689//GO:0016787	carboxylic ester hydrolase activity//hydrolase activity	inferred from electronic annotation//inferred from electronic annotation
16659349	AADACL3	126767	NM_001103170	1.04456	4.95358	-1.15863	4.81485	-1.22982	4.77067	-1.21026	4.84551	-1.28463	4.80106	4.92223	4.98513	4.70981	4.62378	NM_001103170	arylacetamide deacetylase-like 3	1p36.21	RefSeq	Homo sapiens arylacetamide deacetylase-like 3 (AADACL3), transcript variant 1, mRNA.	85	100	17	20	FALSE	Hs.464705	placenta| skin| normal| adult	chr1	+	12776118	12788726	NM_001103170	Q5VUY0	GO:0008152	metabolic process	inferred from electronic annotation				GO:0016787	hydrolase activity	inferred from electronic annotation
16659355			NONHSAT000962	-1.04809	4.4849	-1.08728	4.45814	1.41804	4.7642	-1.03738	4.42459	1.48624	4.72834	4.51891	4.45114	4.39819	5.02281				NONCODE	Non-coding transcript identified by NONCODE	100	100	8	8	FALSE			chr1	+	12799693	12799796
16659357	C1orf158	93190	NM_152290	-1.38823	2.96844	1.01674	3.22643	-1.31595	3.00992	1.41147	2.97948	1.05492	2.77953	3.21448	2.74123	3.23843	2.81837	NM_152290	chromosome 1 open reading frame 158	1p36.21	RefSeq	Homo sapiens chromosome 1 open reading frame 158 (C1orf158), mRNA.	100	79	19	19	FALSE	Hs.98095	bone| brain| lung| ovary| testis| uterus| chondrosarcoma| germ cell tumor| normal| uterine tumor| adult	chr1	+	12806163	12823847	NM_152290	Q8N1D5
16659366	PRAMEF12	390999	NM_001080830	1.08429	4.60066	1.03696	4.56876	-1.23497	4.38778	-1.04564	4.6271	-1.33907	4.44381	4.54266	4.65941	4.59502	4.23818	NM_001080830	PRAME family member 12	1p36.21	RefSeq	Homo sapiens PRAME family member 12 (PRAMEF12), mRNA.	90	100	9	10	FALSE	Hs.156406	germ cell tumor	chr1	+	12834984	12838049	ENST00000357726	O95522	GO:0008284//GO:0043066//GO:0045596//GO:0045892//GO:0048387	positive regulation of cell proliferation//negative regulation of apoptotic process//negative regulation of cell differentiation//negative regulation of transcription, DNA-templated//negative regulation of retinoic acid receptor signaling pathway	inferred from electronic annotation//inferred from electronic annotation//inferred from electronic annotation//inferred from electronic annotation//inferred from electronic annotation				GO:0042974	retinoic acid receptor binding	inferred from electronic annotation
16659371	PRAMEF1	65121	NM_001294139	1.32118	2.31353	-1.02168	2.10579	1.50954	2.40006	-1.34983	2.29659	1.14257	2.61753	2.12132	2.52315	2.09037	2.71543	NM_001294139	PRAME family member 1	1p36.21	RefSeq	Homo sapiens PRAME family member 1 (PRAMEF1), transcript variant 2, mRNA.	100	100	8	8	FALSE	Hs.454859	brain| testis| normal| adult	chr1	+	12851546	12856777	NM_001294139	O95521	GO:0008284//GO:0043066//GO:0045596//GO:0045892//GO:0048387	positive regulation of cell proliferation//negative regulation of apoptotic process//negative regulation of cell differentiation//negative regulation of transcription, DNA-templated//negative regulation of retinoic acid receptor signaling pathway	inferred from electronic annotation//inferred from electronic annotation//inferred from electronic annotation//inferred from electronic annotation//inferred from electronic annotation				GO:0042974	retinoic acid receptor binding	inferred from electronic annotation
16659380	PRAMEF2	65122	NM_023014	1.27798	3.90862	1.28284	3.91124	1.07602	3.78818	1.00381	4.09229	-1.18768	3.96353	3.73569	4.08955	4.09503	3.8414	NM_023014	PRAME family member 2	1p36.21	RefSeq	Homo sapiens PRAME family member 2 (PRAMEF2), mRNA.	100	100	9	9	FALSE	Hs.104991	brain| testis| normal| primitive neuroectodermal tumor of the CNS| juvenile	chr1	+	12916941	12921764	NM_023014	O60811	GO:0008284//GO:0043066//GO:0045596//GO:0045892//GO:0048387	positive regulation of cell proliferation//negative regulation of apoptotic process//negative regulation of cell differentiation//negative regulation of transcription, DNA-templated//negative regulation of retinoic acid receptor signaling pathway	inferred from electronic annotation//inferred from electronic annotation//inferred from electronic annotation//inferred from electronic annotation//inferred from electronic annotation				GO:0042974	retinoic acid receptor binding	inferred from electronic annotation
16659387	PRAMEF8	391002	NM_001012276	1.57244	4.55357	1.32955	4.43948	1.41934	4.48426	-1.18268	4.76919	-1.10786	4.8173	4.23876	4.89176	4.6497	4.74398	NM_001012276	PRAME family member 8	1p36.21	RefSeq	Homo sapiens PRAME family member 8 (PRAMEF8), mRNA.	79	76	15	19	FALSE	Hs.631872		chr1	+	12976450	12980569	NM_001012276	Q5VWM4	GO:0008284//GO:0043066//GO:0045596//GO:0045892//GO:0048387	positive regulation of cell proliferation//negative regulation of apoptotic process//negative regulation of cell differentiation//negative regulation of transcription, DNA-templated//negative regulation of retinoic acid receptor signaling pathway	inferred from electronic annotation//inferred from electronic annotation//inferred from electronic annotation//inferred from electronic annotation//inferred from electronic annotation				GO:0042974	retinoic acid receptor binding	inferred from electronic annotation
16659393			ENST00000384703	-1.05296	3.27548	1.40856	3.55144	-1.26922	3.13624	1.48316	3.51131	-1.20538	3.1008	3.31292	3.23847	3.80714	2.96898				ENSEMBL	RNA, U6 small nuclear 1072, pseudogene [gene_biotype:snRNA transcript_biotype:snRNA]	100	100	25	25	FALSE			chr1	+	12982374	12982480
16659395	PRAMEF18	391003	NM_001099850	1.03929	6.60574	1.91772	7.03203	-1.07977	6.5224	1.84522	7.06168	-1.1222	6.54991	6.578	6.6336	7.51739	6.46727	NM_001099850	PRAME family member 18	1p36.21	RefSeq	Homo sapiens PRAME family member 18 (PRAMEF18), mRNA.	78	100	7	9	FALSE	Hs.712521		chr1	+	13035543	13038381	NM_001100631	A3QJZ6
16659399			ENST00000616664	-1.05864	5.25068	-1.00819	5.28607	-1.34755	5.07222	1.05004	5.24485	-1.27291	5.03267	5.29195	5.20974	5.28019	4.86161				ENSEMBL	havana:known chromosome:GRCh38:CHR_HSCHR1_2_CTG3:13093633:13098515:1 gene:ENSG00000276816 gene_biotype:unprocessed_pseudogene transcript_biotype:unprocessed_pseudogene	100	100	28	28	FALSE			chr1	+	13140450	13145000
16659404			NONHSAT000969	-1.2891	5.54099	1.32317	5.92576	1.25045	5.88622	1.70569	5.73309	1.61195	5.69484	5.7272	5.36084	6.1312	6.04965				NONCODE	Non-coding transcript identified by NONCODE: Linc	100	100	10	10	FALSE			chr1	+	13146777	13147256
16659407	PRAMEF5	343068	NM_001013407	-1.33275	4.22061	-1.04139	4.40355	-1.1338	4.34137	1.27978	4.19266	1.17547	4.13347	4.4329	4.01849	4.37439	4.25173	NM_001013407	PRAME family member 5	1p36.21	RefSeq	Homo sapiens PRAME family member 5 (PRAMEF5), mRNA.	100	100	25	25	FALSE	Hs.567864		chr1	+	13359819	13369057	NM_001013407	Q5TYX0	GO:0008284//GO:0043066//GO:0045596//GO:0045892//GO:0048387	positive regulation of cell proliferation//negative regulation of apoptotic process//negative regulation of cell differentiation//negative regulation of transcription, DNA-templated//negative regulation of retinoic acid receptor signaling pathway	inferred from electronic annotation//inferred from electronic annotation//inferred from electronic annotation//inferred from electronic annotation//inferred from electronic annotation				GO:0042974	retinoic acid receptor binding	inferred from electronic annotation
16659413	PRAMEF15	653619	NM_001098376	-1.28959	4.11343	-1.04345	4.27018	-1.20779	4.16256	1.23589	4.08398	1.06773	3.98105	4.30097	3.93406	4.23961	4.0286	NM_001098376	PRAME family member 15	1p36.21	RefSeq	Homo sapiens PRAME family member 15 (PRAMEF15), mRNA.	100	100	25	25	FALSE	Hs.631873//Hs.551617	liver| liver tumor//	chr1	+	13421176	13428191	NM_001098376	O60813	GO:0008284//GO:0043066//GO:0045596//GO:0045892//GO:0048387	positive regulation of cell proliferation//negative regulation of apoptotic process//negative regulation of cell differentiation//negative regulation of transcription, DNA-templated//negative regulation of retinoic acid receptor signaling pathway	inferred from electronic annotation//inferred from electronic annotation//inferred from electronic annotation//inferred from electronic annotation//inferred from electronic annotation				GO:0042974	retinoic acid receptor binding	inferred from electronic annotation
16659419			ENST00000432559	-1.63609	3.428	-1.12681	3.71435	1.11479	3.87906	1.45196	3.34944	1.82389	3.49797	3.80147	3.09122	3.62922	3.95824				ENSEMBL	havana:known chromosome:GRCh38:1:13324039:13324518:1 gene:ENSG00000228229 gene_biotype:lincRNA transcript_biotype:lincRNA	100	100	26	26	FALSE			chr1	+	13429634	13430107
16659422	PRAMEF16	654348	NM_001045480	1.16077	5.05388	1.82945	5.36552	1.23901	5.09973	1.57607	5.48091	1.06741	5.2094	4.94748	5.16256	5.81889	5.25667	NM_001045480	PRAME family member 16	1p36.21	RefSeq	Homo sapiens PRAME family member 16 (PRAMEF16), mRNA.	100	100	9	9	FALSE	Hs.684629		chr1	+	13495254	13498260	NM_001045480	O60809	GO:0008284//GO:0043066//GO:0045596//GO:0045892//GO:0048387	positive regulation of cell proliferation//negative regulation of apoptotic process//negative regulation of cell differentiation//negative regulation of transcription, DNA-templated//negative regulation of retinoic acid receptor signaling pathway	inferred from electronic annotation//inferred from electronic annotation//inferred from electronic annotation//inferred from electronic annotation//inferred from electronic annotation				GO:0042974	retinoic acid receptor binding	inferred from electronic annotation
16659428			NM_001099852	1.01066	3.90528	-1.27043	3.72098	-1.05204	3.86087	-1.28398	3.72827	-1.06326	3.86844	3.89764	3.91294	3.55232	3.82445				RefSeq	Homo sapiens PRAME family member 20 (PRAMEF20), mRNA.	80	80	20	25	TRUE			chr1	+	13516066	13526943
16659434	PRAMEF15	653619	NM_001098376	-1.28959	4.11343	-1.04345	4.27018	-1.20779	4.16256	1.23589	4.08398	1.06773	3.98105	4.30097	3.93406	4.23961	4.0286	NM_001098376	PRAME family member 15	1p36.21	RefSeq	Homo sapiens PRAME family member 15 (PRAMEF15), mRNA.	100	100	25	25	FALSE	Hs.631873//Hs.551617	liver| liver tumor//	chr1	+	13641973	13648988	NM_001098376	O60813	GO:0008284//GO:0043066//GO:0045596//GO:0045892//GO:0048387	positive regulation of cell proliferation//negative regulation of apoptotic process//negative regulation of cell differentiation//negative regulation of transcription, DNA-templated//negative regulation of retinoic acid receptor signaling pathway	inferred from electronic annotation//inferred from electronic annotation//inferred from electronic annotation//inferred from electronic annotation//inferred from electronic annotation				GO:0042974	retinoic acid receptor binding	inferred from electronic annotation
16659440			ENST00000432559	-1.50905	3.48674	-1.07864	3.74117	1.08668	3.85566	1.39903	3.43622	1.63985	3.54138	3.79617	3.20253	3.68696	3.91609				ENSEMBL	havana:known chromosome:GRCh38:1:13324039:13324518:1 gene:ENSG00000228229 gene_biotype:lincRNA transcript_biotype:lincRNA	96	100	25	26	FALSE			chr1	+	13650431	13650910
16659443	PRAMEF17	391004	NM_001099851	1.25605	4.57573	1.07235	4.46434	-1.02971	4.39306	-1.17131	4.62767	-1.29337	4.55378	4.41423	4.74313	4.51501	4.37199	NM_001099851	PRAME family member 17	1p36.21	RefSeq	Homo sapiens PRAME family member 17 (PRAMEF17), mRNA.	95	88	21	22	FALSE	Hs.684629		chr1	+	13716088	13719064	NM_001099851	O60809	GO:0008284//GO:0043066//GO:0045596//GO:0045892//GO:0048387	positive regulation of cell proliferation//negative regulation of apoptotic process//negative regulation of cell differentiation//negative regulation of transcription, DNA-templated//negative regulation of retinoic acid receptor signaling pathway	inferred from electronic annotation//inferred from electronic annotation//inferred from electronic annotation//inferred from electronic annotation//inferred from electronic annotation				GO:0042974	retinoic acid receptor binding	inferred from electronic annotation
16659449	PRAMEF20	645425	NM_001099852	-1.01216	4.46709	-1.04998	4.4405	-1.19544	4.34514	-1.03736	4.43184	-1.18108	4.33667	4.47582	4.45838	4.40546	4.21828	NM_001099852	PRAME family member 20	1p36.21	RefSeq	Homo sapiens PRAME family member 20 (PRAMEF20), mRNA.	100	100	25	25	FALSE	Hs.700561		chr1	+	13736907	13747803	NM_001099852	Q5VT98	GO:0008284//GO:0043066//GO:0045596//GO:0045892//GO:0048387	positive regulation of cell proliferation//negative regulation of apoptotic process//negative regulation of cell differentiation//negative regulation of transcription, DNA-templated//negative regulation of retinoic acid receptor signaling pathway	inferred from electronic annotation//inferred from electronic annotation//inferred from electronic annotation//inferred from electronic annotation//inferred from electronic annotation				GO:0042974	retinoic acid receptor binding	inferred from electronic annotation
16659455			ENST00000563570	1.08088	3.55074	1.23587	3.64465	-1.01373	3.48523	1.14339	3.70269	-1.09572	3.54074	3.49508	3.60729	3.80061	3.47541				ENSEMBL	havana:known chromosome:GRCh38:1:13513220:13516270:1 gene:ENSG00000259961 gene_biotype:antisense transcript_biotype:antisense	100	100	21	21	FALSE			chr1	+	13839715	13842765
16659459	PDPN	10630	NM_001006624	1.11535	4.30097	-1.46358	3.93862	1.25839	4.3856	-1.63241	4.01139	1.12824	4.46663	4.22294	4.38044	3.67344	4.55452	NM_001006624	podoplanin	1p36.21	RefSeq	Homo sapiens podoplanin (PDPN), transcript variant 3, mRNA.	100	56	14	14	FALSE	Hs.468675	adrenal gland| blood| bone| brain| connective tissue| ear| embryonic tissue| esophagus| eye| heart| intestine| kidney| lung| lymph node| mammary gland| mouth| muscle| nerve| ovary| pancreas| pharynx| placenta| prostate| skin| stomach| testis| thymus| thyroid| trachea| umbilical cord| uterus| vascular|adrenal tumor| chondrosarcoma| colorectal tumor| esophageal tumor| gastrointestinal tumor| germ c…	chr1	+	13909960	13944452	NM_001006624	Q86YL7	GO:0000902//GO:0001946//GO:0006693//GO:0006833//GO:0006865//GO:0007165//GO:0008283//GO:0008360//GO:0015884//GO:0016337//GO:0030324//GO:0048286//GO:0048870//GO:0051272//GO:2000045//GO:0000902//GO:0001946//GO:0007275//GO:0030324//GO:0048870//GO:0051272	cell morphogenesis//lymphangiogenesis//prostaglandin metabolic process//water transport//amino acid transport//signal transduction//cell proliferation//regulation of cell shape//folic acid transport//single organismal cell-cell adhesion//lung development//lung alveolus development//cell motility//positive regulation of cellular component movement//regulation of G1/S transition of mitotic cell cyc…	inferred from sequence or structural similarity//inferred from sequence or structural similarity//inferred from electronic annotation//inferred from sequence or structural similarity//inferred from sequence or structural similarity//inferred from electronic annotation//inferred from electronic annotation//inferred from electronic annotation//inferred from sequence or structural similarity//inferr…	GO:0001726//GO:0005886//GO:0005887//GO:0009897//GO:0030027//GO:0030175//GO:0031258//GO:0031527//GO:0031528//GO:0032587//GO:0001726//GO:0005886//GO:0016020//GO:0016021//GO:0030027//GO:0030175//GO:0042995	ruffle//plasma membrane//integral component of plasma membrane//external side of plasma membrane//lamellipodium//filopodium//lamellipodium membrane//filopodium membrane//microvillus membrane//ruffle membrane//ruffle//plasma membrane//membrane//integral component of membrane//lamellipodium//filopodium//cell projection	inferred from sequence or structural similarity//inferred from sequence or structural similarity//traceable author statement//inferred from electronic annotation//inferred from sequence or structural similarity//inferred from sequence or structural similarity//inferred from electronic annotation//inferred from electronic annotation//inferred from electronic annotation//inferred from electronic an…	GO:0005372//GO:0008517//GO:0015171//GO:0015250	water transmembrane transporter activity//folic acid transporter activity//amino acid transmembrane transporter activity//water channel activity	inferred from sequence or structural similarity//inferred from sequence or structural similarity//inferred from sequence or structural similarity//inferred from sequence or structural similarity
16659475	LOC105378612	105378612	XR_946968	1.26922	3.74488	1.3505	3.78741	1.14511	3.67331	1.06404	3.96532	-1.10838	3.84586	3.57686	3.9208	4.01035	3.77235	XR_946968	uncharacterized LOC105378612		RefSeq	PREDICTED: Homo sapiens uncharacterized LOC105378612 (LOC105378612), ncRNA.	100	87	20	20	FALSE			chr1	+	13997965	14001403
16659478	PRDM2	7799	NM_001007257	-1.08928	6.1595	-1.3194	6.01823	-1.24161	6.06338	-1.21126	5.95826	-1.13985	6.00296	6.22149	6.09812	5.82161	5.90928	NM_001007257	PR domain containing 2, with ZNF domain	1p36.21	RefSeq	Homo sapiens PR domain containing 2, with ZNF domain (PRDM2), transcript variant 3, mRNA.	100	37	11	11	FALSE	Hs.371823	adipose tissue| bladder| blood| bone| bone marrow| brain| embryonic tissue| eye| heart| intestine| kidney| liver| lung| lymph| lymph node| mammary gland| mouth| muscle| nerve| ovary| pancreas| parathyroid| pharynx| placenta| prostate| skin| spleen| stomach| testis| thymus| thyroid| uterus| vascular| bladder carcinoma| breast (mammary gland) tumor| chondrosarcoma| colorectal tumor| gastrointestina…	chr1	+	14026693	14151574	NM_001007257	Q13029	GO:0006351//GO:0006355//GO:0008340//GO:0032355//GO:0034968//GO:0006355//GO:0032259	transcription, DNA-templated//regulation of transcription, DNA-templated//determination of adult lifespan//response to estradiol//histone lysine methylation//regulation of transcription, DNA-templated//methylation	inferred from electronic annotation//non-traceable author statement//inferred from electronic annotation//inferred from electronic annotation//inferred from electronic annotation//inferred from electronic annotation//inferred from electronic annotation	GO:0005634//GO:0005634//GO:0005634	nucleus//nucleus//nucleus	inferred from direct assay//non-traceable author statement//inferred from electronic annotation	GO:0003677//GO:0003700//GO:0008270//GO:0018024//GO:0003676//GO:0008168//GO:0016740//GO:0046872	DNA binding//transcription factor activity, sequence-specific DNA binding//zinc ion binding//histone-lysine N-methyltransferase activity//nucleic acid binding//methyltransferase activity//transferase activity//metal ion binding	inferred from electronic annotation//non-traceable author statement//non-traceable author statement//inferred from electronic annotation//inferred from electronic annotation//inferred from electronic annotation//inferred from electronic annotation//inferred from electronic annotation
16659501	KAZN	23254	XM_005245795	1.38578	3.89668	1.43416	3.91992	1.15331	3.76992	1.03491	4.16381	-1.20157	4.00448	3.66843	4.13913	4.18864	3.87421	XM_005245795	kazrin, periplakin interacting protein	1p36.21	RefSeq	PREDICTED: Homo sapiens kazrin, periplakin interacting protein (KAZN), transcript variant X3, mRNA.	100	68	15	15	FALSE	Hs.368823	adrenal gland| blood| bone| bone marrow| brain| connective tissue| esophagus| eye| intestine| kidney| liver| lung| mammary gland| muscle| ovary| parathyroid| placenta| prostate| skin| spleen| stomach| testis| uterus| vascular| breast (mammary gland) tumor| chondrosarcoma| colorectal tumor| germ cell tumor| glioma| kidney tumor| leukemia| liver tumor| lung tumor| non-neoplasia| normal| ovarian tum…	chr1	+	14219052	14507087	XM_005245795	Q674X7	GO:0031424	keratinization	inferred from electronic annotation	GO:0001533//GO:0005634//GO:0005737//GO:0005856//GO:0030057//GO:0030054//GO:0030057	cornified envelope//nucleus//cytoplasm//cytoskeleton//desmosome//cell junction//desmosome	inferred from direct assay//inferred from electronic annotation//inferred from electronic annotation//inferred from electronic annotation//inferred from direct assay//inferred from electronic annotation//inferred from electronic annotation	GO:0005515	protein binding	inferred from physical interaction
16659505			NONHSAT000992	-1.10711	2.30547	-1.23323	2.22368	-1.02652	2.36109	-1.11392	2.15401	1.07851	2.28711	2.38004	2.23324	2.0776	2.34228				NONCODE	Non-coding transcript identified by NONCODE: Linc	100	100	15	15	FALSE			chr1	+	14531974	14532868
16659508	KAZN	23254	NM_001017999	1.03957	4.07633	1.44883	4.30758	1.38358	4.27623	1.39368	4.33727	1.33092	4.3057	4.04843	4.10442	4.58332	4.51684	NM_001017999	kazrin, periplakin interacting protein	1p36.21	RefSeq	Homo sapiens kazrin, periplakin interacting protein (KAZN), transcript variant D, mRNA.	100	33	7	7	FALSE	Hs.368823	adrenal gland| blood| bone| bone marrow| brain| connective tissue| esophagus| eye| intestine| kidney| liver| lung| mammary gland| muscle| ovary| parathyroid| placenta| prostate| skin| spleen| stomach| testis| uterus| vascular| breast (mammary gland) tumor| chondrosarcoma| colorectal tumor| germ cell tumor| glioma| kidney tumor| leukemia| liver tumor| lung tumor| non-neoplasia| normal| ovarian tum…	chr1	+	14925200	15444544	NM_001017999	Q674X7	GO:0031424	keratinization	inferred from electronic annotation	GO:0001533//GO:0005634//GO:0005737//GO:0005856//GO:0030057//GO:0030054//GO:0030057	cornified envelope//nucleus//cytoplasm//cytoskeleton//desmosome//cell junction//desmosome	inferred from direct assay//inferred from electronic annotation//inferred from electronic annotation//inferred from electronic annotation//inferred from direct assay//inferred from electronic annotation//inferred from electronic annotation	GO:0005515	protein binding	inferred from physical interaction
16659537	TMEM51	55092	NM_001136216	-1.12539	4.93754	-1.52291	4.71031	-1.09962	4.95452	-1.35323	4.62973	1.02344	4.86975	5.02349	4.85307	4.41666	4.88649	NM_001136216	transmembrane protein 51	1p36.21	RefSeq	Homo sapiens transmembrane protein 51 (TMEM51), transcript variant 1, mRNA.	95	95	18	19	FALSE	Hs.465305	adrenal gland| ascites| bladder| blood| bone| brain| connective tissue| ear| embryonic tissue| esophagus| eye| intestine| kidney| larynx| liver| lung| lymph node| mammary gland| nerve| ovary| pancreas| parathyroid| placenta| prostate| skin| stomach| testis| thymus| thyroid| umbilical cord| uterus| breast (mammary gland) tumor| chondrosarcoma| colorectal tumor| esophageal tumor| gastrointestinal t…	chr1	+	15479028	15546974	NM_001136216	Q9NW97	GO:0008150	biological_process	no biological data available	GO:0016021//GO:0005575//GO:0016020	integral component of membrane//cellular_component//membrane	inferred from electronic annotation//no biological data available//inferred from electronic annotation	GO:0005515//GO:0003674	protein binding//molecular_function	inferred from physical interaction//no biological data available
16659545	FHAD1	114827	NM_052929	-1.38438	5.91009	-1.41406	5.89415	-1.18368	6.0265	-1.02144	5.66481	1.16955	5.79201	6.14937	5.68013	5.64953	5.90609	NM_052929	forkhead-associated (FHA) phosphopeptide binding domain 1	1p36.21	RefSeq	Homo sapiens forkhead-associated (FHA) phosphopeptide binding domain 1 (FHAD1), mRNA.	100	56	23	23	FALSE	Hs.659997	ascites| bone| brain| connective tissue| embryonic tissue| esophagus| eye| heart| intestine| kidney| liver| lung| mouth| muscle| ovary| skin| testis| trachea| uterus| chondrosarcoma| esophageal tumor| gastrointestinal tumor| germ cell tumor| glioma| head and neck tumor| lung tumor| non-neoplasia| normal| ovarian tumor| skin tumor| soft tissue/muscle tissue tumor|embryoid body| fetus| adult	chr1	+	15573768	15726858	NM_052929	B1AJZ9
16659605	EFHD2	79180	NM_024329	-1.01065	8.25091	1.03664	8.28447	1.00742	8.26388	1.04768	8.2768	1.01815	8.25624	8.25855	8.24327	8.31047	8.26922	NM_024329	EF-hand domain family member D2	1p36.21	RefSeq	Homo sapiens EF-hand domain family, member D2 (EFHD2), mRNA.	100	76	13	13	FALSE	Hs.465374	adrenal gland| ascites| blood| bone| bone marrow| brain| cervix| connective tissue| ear| embryonic tissue| esophagus| eye| intestine| kidney| lung| lymph| lymph node| mammary gland| muscle| ovary| pancreas| pharynx| pituitary gland| placenta| prostate| salivary gland| skin| spleen| stomach| testis| thyroid| uterus| vascular|adrenal tumor| bladder carcinoma| breast (mammary gland) tumor| cervical …	chr1	+	15736391	15757210	NM_024329	Q96C19				GO:0045121//GO:0016020	membrane raft//membrane	inferred from electronic annotation//inferred from electronic annotation	GO:0005509//GO:0046872	calcium ion binding//metal ion binding	inferred from electronic annotation//inferred from electronic annotation
16659612	CTRC	11330	NM_007272	1.03669	5.32976	1.20181	5.43482	-1.26885	5.1292	1.15928	5.46138	-1.3154	5.15427	5.30383	5.35581	5.56904	4.96031	NM_007272	chymotrypsin C (caldecrin)	1p36.21	RefSeq	Homo sapiens chymotrypsin C (caldecrin) (CTRC), mRNA.	92	100	12	13	FALSE	Hs.631869	bladder| liver| mammary gland| pancreas| prostate| spleen| testis| breast (mammary gland) tumor| normal| pancreatic tumor| fetus| adult	chr1	+	15764935	15775737	NM_007272	Q99895	GO:0006508//GO:0006766//GO:0006767//GO:0009235//GO:0044281//GO:0006508	proteolysis//vitamin metabolic process//water-soluble vitamin metabolic process//cobalamin metabolic process//small molecule metabolic process//proteolysis	inferred from electronic annotation//traceable author statement//traceable author statement//traceable author statement//traceable author statement//traceable author statement	GO:0005576	extracellular region	traceable author statement	GO:0004252//GO:0005515//GO:0008233//GO:0008233//GO:0008236//GO:0016787	serine-type endopeptidase activity//protein binding//peptidase activity//peptidase activity//serine-type peptidase activity//hydrolase activity	inferred from electronic annotation//inferred from physical interaction//traceable author statement//inferred from electronic annotation//inferred from electronic annotation//inferred from electronic annotation
16659623	CELA2A	63036	NM_033440	-1.1665	6.0685	1.09654	6.24674	-1.22503	6.03242	1.27912	6.13342	-1.05018	5.923	6.18061	5.95842	6.31357	5.88779	NM_033440	chymotrypsin-like elastase family, member 2A	1p36.21	RefSeq	Homo sapiens chymotrypsin-like elastase family, member 2A (CELA2A), mRNA.	100	50	6	6	FALSE	Hs.631866	heart| liver| lung| muscle| pancreas| prostate| testis| vascular| liver tumor| normal| pancreatic tumor| soft tissue/muscle tissue tumor| fetus| adult	chr1	+	15783223	15798934	NM_033440	P08217	GO:0006508//GO:0006508//GO:0006508	proteolysis//proteolysis//proteolysis	not recorded////inferred from electronic annotation	GO:0005615//GO:0036457//GO:0005576//GO:0005615	extracellular space//keratohyalin granule//extracellular region//extracellular space	not recorded//inferred from direct assay//inferred from electronic annotation//	GO:0004252//GO:0017171//GO:0004252//GO:0008233//GO:0008236//GO:0016787	serine-type endopeptidase activity//serine hydrolase activity//serine-type endopeptidase activity//peptidase activity//serine-type peptidase activity//hydrolase activity	inferred from electronic annotation//inferred from direct assay//traceable author statement//inferred from electronic annotation//inferred from electronic annotation//inferred from electronic annotation
16659637	CELA2B	51032	NM_015849	1.17136	2.87306	-1.3547	2.5328	-1.29291	2.56925	-1.58684	2.63537	-1.51447	2.6733	2.76123	2.98942	2.32326	2.39061	NM_015849	chymotrypsin-like elastase family, member 2B	1p36.21	RefSeq	Homo sapiens chymotrypsin-like elastase family, member 2B (CELA2B), mRNA.	100	100	9	9	FALSE	Hs.631871	bladder| intestine| liver| lung| pancreas| placenta| testis| normal| pancreatic tumor| fetus| adult	chr1	+	15802596	15817895	NM_015849	P08218	GO:0006508//GO:0006508//GO:0006508	proteolysis//proteolysis//proteolysis	not recorded////inferred from electronic annotation	GO:0005576//GO:0005615//GO:0005576//GO:0005615	extracellular region//extracellular space//extracellular region//extracellular space	traceable author statement//not recorded//inferred from electronic annotation//	GO:0004252//GO:0004252//GO:0008233//GO:0008236//GO:0016787//GO:0005515	serine-type endopeptidase activity//serine-type endopeptidase activity//peptidase activity//serine-type peptidase activity//hydrolase activity//protein binding	inferred from electronic annotation//traceable author statement//inferred from electronic annotation//inferred from electronic annotation//inferred from electronic annotation//inferred from physical interaction
16659650	DNAJC16	23341	NM_001287811	1.14848	5.98609	1.04299	5.91734	1.16854	5.99836	-1.10115	6.01688	1.01747	6.09927	5.88706	6.08679	5.94778	6.11177	NM_001287811	DnaJ (Hsp40) homolog, subfamily C, member 16	1p36.1	RefSeq	Homo sapiens DnaJ (Hsp40) homolog, subfamily C, member 16 (DNAJC16), transcript variant 2, mRNA.	100	62	16	16	FALSE	Hs.655410	ascites| blood| bone marrow| brain| connective tissue| embryonic tissue| eye| heart| intestine| kidney| liver| lung| lymph node| mouth| muscle| nerve| ovary| pancreas| pharynx| pituitary gland| placenta| prostate| skin| spleen| testis| thymus| thyroid| trachea| uterus| chondrosarcoma| colorectal tumor| gastrointestinal tumor| germ cell tumor| glioma| head and neck tumor| leukemia| lymphoma| non-n…	chr1	+	15853308	15918874	NM_001287811	Q9Y2G8	GO:0045454	cell redox homeostasis	inferred from electronic annotation	GO:0005623//GO:0016021//GO:0016020	cell//integral component of membrane//membrane	inferred from electronic annotation//inferred from electronic annotation//inferred from electronic annotation
16659684			ENST00000516057	1.69321	4.62554	1.67079	4.61667	1.44945	4.52106	-1.01342	5.01137	-1.16817	4.90758	4.26123	5.02099	5.00176	4.79674				ENSEMBL	Small Cajal body specific RNA 21 [gene_biotype:scaRNA transcript_biotype:scaRNA]	100	100	13	13	FALSE			chr1	+	15868660	15868799
16659686	RSC1A1	6248	NM_006511	-1.05926	7.27467	-1.06484	7.27085	1.0851	7.37499	-1.00527	7.22946	1.1494	7.33301	7.31631	7.23326	7.22567	7.43414	NM_006511	regulatory solute carrier protein, family 1, member 1	1p36.1	RefSeq	Homo sapiens regulatory solute carrier protein, family 1, member 1 (RSC1A1), mRNA.	100	32	10	10	FALSE	Hs.239459	ear| embryonic tissue| intestine| kidney| liver| lung| mouth| nerve| placenta| prostate| thyroid| colorectal tumor| head and neck tumor| liver tumor| normal| prostate cancer|embryoid body| blastocyst| fetus| juvenile| adult	chr1	+	15943953	15995539	NM_006511	Q92681	GO:0006351//GO:0006355//GO:0006810//GO:0051051	transcription, DNA-templated//regulation of transcription, DNA-templated//transport//negative regulation of transport	inferred from electronic annotation//inferred from electronic annotation//traceable author statement//inferred from direct assay	GO:0005634//GO:0005654//GO:0005794//GO:0005886//GO:0030054//GO:0043231//GO:0005634//GO:0005794//GO:0005886//GO:0016020	nucleus//nucleoplasm//Golgi apparatus//plasma membrane//cell junction//intracellular membrane-bounded organelle//nucleus//Golgi apparatus//plasma membrane//membrane	inferred from direct assay//inferred from direct assay//inferred from direct assay//inferred from direct assay//inferred from direct assay//inferred from direct assay//inferred from electronic annotation//inferred from electronic annotation//inferred from electronic annotation//inferred from electronic annotation	GO:0008200	ion channel inhibitor activity	traceable author statement
16659704	PLEKHM2	23207	NM_015164	-1.0895	7.00013	-1.04758	7.02863	1.09786	7.12927	1.04002	6.96682	1.19613	7.06657	7.06224	6.93857	6.99518	7.19694	NM_015164	pleckstrin homology domain containing, family M (with RUN domain) member 2	1p36.21	RefSeq	Homo sapiens pleckstrin homology domain containing, family M (with RUN domain) member 2 (PLEKHM2), mRNA.	100	100	30	30	FALSE	Hs.646775	ascites| blood| bone| bone marrow| brain| cervix| connective tissue| embryonic tissue| esophagus| eye| heart| intestine| kidney| liver| lung| lymph| lymph node| mammary gland| muscle| nerve| ovary| pancreas| parathyroid| pharynx| pituitary gland| placenta| prostate| salivary gland| skin| spleen| stomach| testis| thymus| thyroid| tonsil| uterus| breast (mammary gland) tumor| cervical tumor| chondr…	chr1	+	16010827	16061264	NM_015164	Q8IWE5	GO:0007030//GO:0032880	Golgi organization//regulation of protein localization	inferred from mutant phenotype//inferred from mutant phenotype	GO:0005737	cytoplasm	inferred from electronic annotation	GO:0005515//GO:0019894	protein binding//kinesin binding	inferred from physical interaction//inferred from direct assay
16659727	SLC25A34	284723	NM_207348	1.24212	5.0809	1.2806	5.10219	1.2277	5.07272	1.03097	5.26167	-1.01175	5.23128	4.9269	5.23971	5.28372	5.22286	NM_207348	solute carrier family 25, member 34	1p36.21	RefSeq	Homo sapiens solute carrier family 25, member 34 (SLC25A34), mRNA.	100	76	16	16	FALSE	Hs.631867	adipose tissue| bladder| bone| brain| intestine| lung| mammary gland| muscle| placenta| testis| breast (mammary gland) tumor| germ cell tumor| lung tumor| normal| adult	chr1	+	16062809	16067891	NM_207348	Q6PIV7	GO:0006810	transport	inferred from electronic annotation	GO:0005743//GO:0016021//GO:0005739//GO:0016020	mitochondrial inner membrane//integral component of membrane//mitochondrion//membrane	inferred from electronic annotation//inferred from electronic annotation//inferred from electronic annotation//inferred from electronic annotation
16659737	TMEM82	388595	NM_001013641	1.08799	4.92092	1.09773	4.92728	-1.04685	4.82733	1.00896	4.98856	-1.13896	4.88737	4.86047	4.98213	4.995	4.79441	NM_001013641	transmembrane protein 82	1p36.21	RefSeq	Homo sapiens transmembrane protein 82 (TMEM82), mRNA.	100	86	18	18	FALSE	Hs.454828	liver| normal| adult	chr1	+	16068917	16074477	NM_001013641	A0PJX8				GO:0016021//GO:0016020	integral component of membrane//membrane	inferred from electronic annotation//inferred from electronic annotation
16659746	FBLIM1	54751	NM_001024215	1.13963	4.46568	1.41835	4.61763	-1.04395	4.34126	1.24457	4.71615	-1.18971	4.43389	4.3724	4.56096	4.87661	4.31035	NM_001024215	filamin binding LIM protein 1	1p36.21	RefSeq	Homo sapiens filamin binding LIM protein 1 (FBLIM1), transcript variant 2, mRNA.	100	36	9	9	FALSE	Hs.530101	adrenal gland| ascites| bladder| bone| bone marrow| brain| cervix| connective tissue| embryonic tissue| esophagus| eye| heart| intestine| kidney| larynx| liver| lung| mammary gland| mouth| muscle| ovary| pancreas| parathyroid| placenta| prostate| salivary gland| skin| spleen| stomach| testis| trachea| umbilical cord| uterus| vascular| cervical tumor| chondrosarcoma| colorectal tumor| esophageal t…	chr1	+	16083102	16113089	NM_001024215	Q8WUP2	GO:0008360//GO:0016337//GO:0033623//GO:0034329//GO:0007155	regulation of cell shape//single organismal cell-cell adhesion//regulation of integrin activation//cell junction assembly//cell adhesion	inferred from electronic annotation//inferred from mutant phenotype//inferred from mutant phenotype//traceable author statement//inferred from electronic annotation	GO:0001725//GO:0005829//GO:0005925//GO:0005938//GO:0005737//GO:0005856//GO:0005925//GO:0030054	stress fiber//cytosol//focal adhesion//cell cortex//cytoplasm//cytoskeleton//focal adhesion//cell junction	inferred from direct assay//traceable author statement//inferred from direct assay//inferred from electronic annotation//inferred from electronic annotation//inferred from electronic annotation//inferred from electronic annotation//inferred from electronic annotation	GO:0005515//GO:0008270//GO:0031005//GO:0046872	protein binding//zinc ion binding//filamin binding//metal ion binding	inferred from physical interaction//inferred from electronic annotation//inferred from direct assay//inferred from electronic annotation
16659765	SPEN	23013	NM_015001	-1.11596	7.9259	-1.188	7.88019	-1.07105	7.95578	-1.06455	7.8019	1.04194	7.87673	8.00544	7.84715	7.7569	7.90642	NM_015001	spen family transcriptional repressor	1p36	RefSeq	Homo sapiens spen family transcriptional repressor (SPEN), mRNA.	100	87	27	27	FALSE	Hs.744843	ascites| bladder| blood| bone| bone marrow| brain| connective tissue| embryonic tissue| eye| heart| intestine| kidney| liver| lung| lymph| lymph node| mammary gland| mouth| muscle| nerve| ovary| pancreas| parathyroid| pharynx| placenta| prostate| skin| stomach| testis| thyroid| uterus| vascular| bladder carcinoma| breast (mammary gland) tumor| chondrosarcoma| colorectal tumor| gastrointestinal tu…	chr1	+	16174359	16266955	NM_015001	Q96T58	GO:0000122//GO:0000398//GO:0006351//GO:0007219//GO:0016032//GO:0045892//GO:0045893//GO:0050769//GO:0000398//GO:0006355	negative regulation of transcription from RNA polymerase II promoter//mRNA splicing, via spliceosome//transcription, DNA-templated//Notch signaling pathway//viral process//negative regulation of transcription, DNA-templated//positive regulation of transcription, DNA-templated//positive regulation of neurogenesis//mRNA splicing, via spliceosome//regulation of transcription, DNA-templated	inferred from direct assay//not recorded//inferred from electronic annotation//inferred from electronic annotation//inferred from electronic annotation//inferred from direct assay//inferred from electronic annotation//inferred from mutant phenotype////inferred from electronic annotation	GO:0005654//GO:0017053//GO:0070062//GO:0005634	nucleoplasm//transcriptional repressor complex//extracellular exosome//nucleus	inferred from direct assay//inferred from direct assay//inferred from direct assay//inferred from electronic annotation	GO:0000166//GO:0001085//GO:0001191//GO:0003697//GO:0003700//GO:0003714//GO:0005515//GO:0044822//GO:0003676//GO:0003677//GO:0003723	nucleotide binding//RNA polymerase II transcription factor binding//transcriptional repressor activity, RNA polymerase II transcription factor binding//single-stranded DNA binding//transcription factor activity, sequence-specific DNA binding//transcription corepressor activity//protein binding//poly(A) RNA binding//nucleic acid binding//DNA binding//RNA binding	inferred from electronic annotation//inferred from physical interaction//inferred from direct assay//inferred from electronic annotation//inferred from electronic annotation//inferred from electronic annotation//inferred from physical interaction//inferred from direct assay//inferred from electronic annotation//inferred from electronic annotation//inferred from electronic annotation
16659786			NONHSAT001066	-1.24589	2.9544	-1.03164	3.09469	1.06866	3.16478	1.20768	2.93302	1.33144	2.99946	3.11724	2.80006	3.0723	3.21305				NONCODE	Non-coding transcript identified by NONCODE	100	100	10	10	FALSE			chr1	+	16237392	16237492
16659788	C1orf64	149563	NM_178840	-1.41948	3.75926	1.35136	4.23205	1.02939	4.04126	1.91822	3.95715	1.4612	3.77874	4.02042	3.51506	4.45483	4.06221	NM_178840	chromosome 1 open reading frame 64	1p36.13	RefSeq	Homo sapiens chromosome 1 open reading frame 64 (C1orf64), mRNA.	100	82	14	14	FALSE	Hs.29190	bone| brain| connective tissue| heart| kidney| mammary gland| pituitary gland| prostate| breast (mammary gland) tumor| chondrosarcoma| germ cell tumor| glioma| normal| soft tissue/muscle tissue tumor| fetus| adult	chr1	+	16330731	16335302	NM_178840	Q8NEQ6
16659794	CLCNKA	1187	NM_001042704	2.16846	3.69177	2.91691	3.87137	2.7077	3.82709	1.34515	4.5009	1.24868	4.44941	3.17542	4.29209	4.71986	4.61249	NM_001042704	chloride channel, voltage-sensitive Ka	1p36	RefSeq	Homo sapiens chloride channel, voltage-sensitive Ka (CLCNKA), transcript variant 2, mRNA.	100	25	3	3	FALSE	Hs.591533	brain| kidney| lung| ovary| parathyroid| pituitary gland| placenta| testis| thyroid| germ cell tumor| kidney tumor| normal| ovarian tumor| fetus| adult	chr1	+	16345330	16360545	NM_001042704	P51800	GO:0006810//GO:0007588//GO:0034220//GO:0055085//GO:1902476//GO:1903959//GO:1903959//GO:0006810//GO:0006811//GO:0006821//GO:0034765//GO:0055085//GO:0034220	transport//excretion//ion transmembrane transport//transmembrane transport//chloride transmembrane transport//regulation of anion transmembrane transport//regulation of anion transmembrane transport//transport//ion transport//chloride transport//regulation of ion transmembrane transport//transmembrane transport//ion transmembrane transport	traceable author statement//traceable author statement//traceable author statement//traceable author statement//inferred from electronic annotation//inferred from electronic annotation//traceable author statement//inferred from electronic annotation//inferred from electronic annotation//inferred from electronic annotation//inferred from electronic annotation//inferred from electronic annotation//…	GO:0005886//GO:0005887//GO:0034707//GO:0016020//GO:0016021	plasma membrane//integral component of plasma membrane//chloride channel complex//membrane//integral component of membrane	traceable author statement//traceable author statement//inferred from electronic annotation//inferred from electronic annotation//inferred from electronic annotation	GO:0005247//GO:0046872//GO:0005216//GO:0005244//GO:0005247//GO:0005254	voltage-gated chloride channel activity//metal ion binding//ion channel activity//voltage-gated ion channel activity//voltage-gated chloride channel activity//chloride channel activity	inferred from electronic annotation//inferred from electronic annotation//inferred from electronic annotation//inferred from electronic annotation//traceable author statement//inferred from electronic annotation
16659825	CLCNKB	1188	NM_000085	-1.37092	4.98612	1.13133	5.30715	-1.30676	5.02218	1.55097	5.07045	1.0491	4.79819	5.21889	4.76374	5.39691	4.83289	NM_000085	chloride channel, voltage-sensitive Kb	1p36	RefSeq	Homo sapiens chloride channel, voltage-sensitive Kb (CLCNKB), transcript variant 1, mRNA.	100	89	8	8	FALSE	Hs.352243	brain| connective tissue| eye| heart| intestine| kidney| pancreas| parathyroid| placenta| prostate| testis| thyroid| uterus| head and neck tumor| kidney tumor| non-neoplasia| normal| retinoblastoma| fetus| adult	chr1	+	16370247	16383803	NM_000085	P51801	GO:0006810//GO:0007588//GO:0034220//GO:0055085//GO:1902476//GO:1903959//GO:1903959//GO:0006810//GO:0006811//GO:0006821//GO:0034765//GO:0055085//GO:0034220	transport//excretion//ion transmembrane transport//transmembrane transport//chloride transmembrane transport//regulation of anion transmembrane transport//regulation of anion transmembrane transport//transport//ion transport//chloride transport//regulation of ion transmembrane transport//transmembrane transport//ion transmembrane transport	traceable author statement//traceable author statement//traceable author statement//traceable author statement//inferred from electronic annotation//inferred from electronic annotation//traceable author statement//inferred from electronic annotation//inferred from electronic annotation//inferred from electronic annotation//inferred from electronic annotation//inferred from electronic annotation//…	GO:0005886//GO:0005887//GO:0034707//GO:0005886//GO:0016020//GO:0016021	plasma membrane//integral component of plasma membrane//chloride channel complex//plasma membrane//membrane//integral component of membrane	traceable author statement//traceable author statement//inferred from electronic annotation//inferred from electronic annotation//inferred from electronic annotation//inferred from electronic annotation	GO:0005247//GO:0046872//GO:0005216//GO:0005244//GO:0005247//GO:0005254	voltage-gated chloride channel activity//metal ion binding//ion channel activity//voltage-gated ion channel activity//voltage-gated chloride channel activity//chloride channel activity	inferred from electronic annotation//inferred from electronic annotation//inferred from electronic annotation//inferred from electronic annotation//traceable author statement//inferred from electronic annotation
16659853	LOC101927479	101927479	XR_241209	1.16167	4.991	1.07119	4.93343	-1.14795	4.7835	-1.08446	5.04144	-1.33354	4.88823	4.88407	5.10027	4.98329	4.68501	XR_241209	uncharacterized LOC101927479		RefSeq	PREDICTED: Homo sapiens uncharacterized LOC101927479 (LOC101927479), transcript variant X1, ncRNA.	94	78	17	18	FALSE			chr1	+	16481706	16483824
16659856	LOC101927479	101927479	XR_933500	1.22564	3.68998	1.04996	3.58113	1.07562	3.59833	-1.16732	3.7264	-1.13948	3.7443	3.54613	3.83967	3.61647	3.6513	XR_933500	uncharacterized LOC101927479		RefSeq	PREDICTED: Homo sapiens uncharacterized LOC101927479 (LOC101927479), transcript variant X3, ncRNA.	78	45	7	9	FALSE			chr1	+	16485761	16488378
16659859			NONHSAT001089	1.16049	3.98796	-1.02148	3.86668	-1.07482	3.82964	-1.18541	3.97218	-1.24732	3.93413	3.88204	4.09677	3.85138	3.77794				NONCODE	Non-coding transcript identified by NONCODE: Linc	100	100	20	20	FALSE			chr1	+	16510023	16510657
16659862			ENST00000457809	1.19328	2.59902	-1.03121	2.45241	-1.14326	2.37614	-1.23052	2.57563	-1.36422	2.49553	2.47468	2.72961	2.43034	2.28153				ENSEMBL	ARHGEF19 antisense RNA 1 [gene_biotype:antisense transcript_biotype:antisense]	100	100	19	19	FALSE			chr1	+	16524349	16524852
16659865	SZRD1	26099	NM_001114600	-1.13307	6.0526	1.04882	6.17768	1.23452	6.29353	1.18839	6.08638	1.3988	6.20052	6.14339	5.96315	6.21216	6.44734	NM_001114600	SUZ RNA binding domain containing 1	1p36.13	RefSeq	Homo sapiens SUZ RNA binding domain containing 1 (SZRD1), transcript variant 1, mRNA.	100	48	11	11	FALSE	Hs.252967	adipose tissue| adrenal gland| ascites| bladder| blood| bone| bone marrow| brain| cervix| connective tissue| embryonic tissue| esophagus| eye| heart| intestine| kidney| liver| lung| lymph| lymph node| mammary gland| mouth| muscle| nerve| ovary| pancreas| parathyroid| pituitary gland| placenta| prostate| salivary gland| skin| spleen| stomach| testis| thymus| thyroid| tonsil| trachea| umbilical cor…	chr1	+	16679040	16724640	NM_001114600	Q7Z422
16659881	NECAP2	55707	NM_001145277	1.10763	7.0663	-1.01041	6.98548	1.12418	7.07689	-1.11915	7.05875	1.01495	7.15112	6.99295	7.14042	6.97801	7.16183	NM_001145277	NECAP endocytosis associated 2	1p36.13	RefSeq	Homo sapiens NECAP endocytosis associated 2 (NECAP2), transcript variant 2, mRNA.	100	61	20	20	FALSE	Hs.437385	adrenal gland| ascites| bladder| blood| bone| bone marrow| brain| cervix| connective tissue| embryonic tissue| esophagus| eye| heart| intestine| kidney| lung| lymph| lymph node| mammary gland| mouth| muscle| ovary| pancreas| parathyroid| pharynx| placenta| prostate| salivary gland| skin| spleen| stomach| testis| thymus| tonsil| umbilical cord| uterus| vascular|adrenal tumor| bladder carcinoma| br…	chr1	+	16767167	16786585	NM_001145277	Q9NVZ3	GO:0006897//GO:0015031//GO:0006810//GO:0006897	endocytosis//protein transport//transport//endocytosis	inferred from sequence or structural similarity//inferred from electronic annotation//inferred from electronic annotation//inferred from electronic annotation	GO:0005622//GO:0005886//GO:0005905//GO:0030125//GO:0016020//GO:0030125//GO:0030665//GO:0031410	intracellular//plasma membrane//coated pit//clathrin vesicle coat//membrane//clathrin vesicle coat//clathrin-coated vesicle membrane//cytoplasmic vesicle	inferred from direct assay//inferred from electronic annotation//inferred from sequence or structural similarity//inferred from sequence or structural similarity//inferred from electronic annotation//inferred from electronic annotation//inferred from electronic annotation//inferred from electronic annotation
16659904			ENST00000457898	-1.18898	4.08131	1.09363	4.27216	-1.37122	3.97383	1.30031	4.14346	-1.15328	3.85412	4.20808	3.95836	4.33721	3.75262				ENSEMBL	havana:known chromosome:GRCh38:1:16460948:16468481:1 gene:ENSG00000226029 gene_biotype:lincRNA transcript_biotype:lincRNA	100	100	19	19	FALSE			chr1	+	16787443	16794976
16659907			ENST00000452795	1.00346	5.49452	1.23538	5.64245	1.19953	5.62173	1.23113	5.64501	1.1954	5.62428	5.49203	5.49701	5.79699	5.7545				ENSEMBL	havana:known chromosome:GRCh38:1:16520694:16521796:1 gene:ENSG00000224174 gene_biotype:lincRNA transcript_biotype:lincRNA	100	44	7	7	FALSE			chr1	+	16847189	16848303
16659911	LOC102724970	102724970	XM_006711085	-1.23914	4.62783	-1.43011	4.51965	-1.35681	4.55966	-1.15412	4.37112	-1.09496	4.40981	4.78508	4.47574	4.26895	4.34486	XM_006711085	putative uncharacterized protein FLJ35883		RefSeq	PREDICTED: Homo sapiens putative uncharacterized protein FLJ35883 (LOC102724970), mRNA.	100	54	7	7	FALSE			chr1	+	16862255	16864669	AK093202	A0AVG0
16659916	MIR3675	100500876	uc021ogu.1	-1.04173	1.61635	1.01932	1.65986	1.05104	1.68164	1.06186	1.62985	1.0949	1.65124	1.64611	1.58713	1.67372	1.71793	uc021ogu.1	microRNA 3675		UCSC Genes	Homo sapiens microRNA 3675 (MIR3675), microRNA.	100	100	25	25	FALSE			chr1	+	16875409	16875482
16659918			AK123071	1.22741	3.51	1.29751	3.5482	1.25249	3.52396	1.05711	3.70077	1.02043	3.67548	3.3653	3.66092	3.74105	3.6901				GenBank	Homo sapiens cDNA FLJ41076 fis, clone ADRGL2002013.	96	100	22	23	FALSE	Hs.631865//Hs.733729	adrenal gland| blood| bone| bone marrow| brain| cervix| connective tissue| ear| embryonic tissue| eye| heart| intestine| kidney| liver| lung| lymph| lymph node| mammary gland| mouth| muscle| nerve| ovary| pancreas| pharynx| placenta| prostate| skin| stomach| testis| trachea| uterus| vascular|adrenal tumor| breast (mammary gland) tumor| cervical tumor| chondrosarcoma| gastrointestinal tumor| germ …	chr1	+	16946910	16951432	AK123071	Q86T23	GO:0051297	centrosome organization	inferred from electronic annotation	GO:0035253	ciliary rootlet	inferred from electronic annotation	GO:0005515	protein binding	inferred from physical interaction
16659921	MST1P2	11209	NR_027504	1.07623	6.02706	-1.19708	5.8431	1.01527	5.98522	-1.28834	5.8947	-1.06004	6.03808	5.9743	6.08029	5.71478	5.99617	NR_027504	macrophage stimulating 1 (hepatocyte growth factor-like) pseudogene 2	1p36.2	RefSeq	Homo sapiens macrophage stimulating 1 (hepatocyte growth factor-like) pseudogene 2 (MST1P2), non-coding RNA.	100	100	13	13	FALSE	Hs.349110	adipose tissue| bladder| blood| brain| embryonic tissue| eye| heart| intestine| kidney| liver| lung| lymph node| mammary gland| mouth| ovary| pharynx| prostate| spleen| stomach| testis| thymus| trachea| uterus| breast (mammary gland) tumor| gastrointestinal tumor| germ cell tumor| head and neck tumor| leukemia| liver tumor| normal| prostate cancer| fetus| adult	chr1	+	16972069	16977383	NR_027504	Q2TV78	GO:0006508//GO:0006508//GO:0010758//GO:0033601	proteolysis//proteolysis//regulation of macrophage chemotaxis//positive regulation of mammary gland epithelial cell proliferation	//inferred from electronic annotation////	GO:0005576//GO:0005615	extracellular region//extracellular space	inferred from electronic annotation//	GO:0004252//GO:0008233//GO:0016787	serine-type endopeptidase activity//peptidase activity//hydrolase activity	//inferred from electronic annotation//inferred from electronic annotation
16659936	FAM231A	729574	NM_001282321	1.00113	4.22357	1.02781	4.2425	-1.31196	4.02213	1.02665	4.24332	-1.31344	4.02291	4.22276	4.22439	4.26233	3.83104	NM_001282321	family with sequence similarity 231, member A	1p36.13	RefSeq	Homo sapiens family with sequence similarity 231, member A (FAM231A), mRNA.	100	100	8	8	FALSE			chr1	+	16999498	17000007	NM_001282321	P0DMU4
16659938	MIR3675	100500876	uc021ogu.1	-1.04173	1.61635	1.01932	1.65986	1.05104	1.68164	1.06186	1.62985	1.0949	1.65124	1.64611	1.58713	1.67372	1.71793	uc021ogu.1	microRNA 3675		UCSC Genes	Homo sapiens microRNA 3675 (MIR3675), microRNA.	100	100	25	25	FALSE			chr1	+	17007750	17007823
16659940			ENST00000414128	-1.12554	4.72345	1.28681	4.98811	-1.11557	4.72998	1.44836	4.89884	1.00894	4.64533	4.80953	4.63891	5.17333	4.65175				ENSEMBL	havana:known chromosome:GRCh38:1:16855407:16859284:1 gene:ENSG00000230239 gene_biotype:lincRNA transcript_biotype:lincRNA	100	100	11	11	FALSE			chr1	+	17181902	17185779
16659944	LOC101927806	101927806	XR_947000	1.64759	3.00975	2.47229	3.25921	1.5512	2.9709	1.50055	3.6725	-1.06214	3.34763	2.67104	3.3914	3.97689	3.30442	XR_947000	uncharacterized LOC101927806		RefSeq	PREDICTED: Homo sapiens uncharacterized LOC101927806 (LOC101927806), transcript variant X2, misc_RNA.	67	38	2	3	FALSE			chr1	+	17197440	17200587	XR_430574	Q6ZUF8
16659951	CROCC	9696	NM_014675	1.11498	4.9832	1.2003	5.03528	-1.04738	4.87181	1.07652	5.11524	-1.1678	4.94916	4.90531	5.06233	5.1687	4.83853	NM_014675	ciliary rootlet coiled-coil, rootletin	1p36.13	RefSeq	Homo sapiens ciliary rootlet coiled-coil, rootletin (CROCC), mRNA.	100	77	17	17	FALSE	Hs.309403	blood| bone| brain| cervix| connective tissue| embryonic tissue| eye| intestine| kidney| liver| lung| mouth| nerve| ovary| pancreas| placenta| prostate| skin| stomach| testis| thymus| thyroid| uterus| cervical tumor| chondrosarcoma| gastrointestinal tumor| germ cell tumor| glioma| head and neck tumor| kidney tumor| lung tumor| normal| pancreatic tumor| primitive neuroectodermal tumor of the CNS| …	chr1	+	17222232	17299474	NM_014675	Q5TZA2	GO:0007049//GO:0008104//GO:0010457//GO:0010669//GO:0030030//GO:0032053//GO:0033365//GO:0045494//GO:0051297//GO:0051656//GO:0051297	cell cycle//protein localization//centriole-centriole cohesion//epithelial structure maintenance//cell projection organization//ciliary basal body organization//protein localization to organelle//photoreceptor cell maintenance//centrosome organization//establishment of organelle localization//centrosome organization	inferred from electronic annotation//inferred from mutant phenotype//inferred from mutant phenotype//inferred from electronic annotation//inferred from electronic annotation//inferred from electronic annotation//inferred from mutant phenotype//inferred from electronic annotation//inferred from direct assay//inferred from electronic annotation//inferred from electronic annotation	GO:0001917//GO:0005737//GO:0005813//GO:0005814//GO:0005814//GO:0005886//GO:0015629//GO:0035253//GO:0070062//GO:0005737//GO:0005814//GO:0005856//GO:0035253	photoreceptor inner segment//cytoplasm//centrosome//centriole//centriole//plasma membrane//actin cytoskeleton//ciliary rootlet//extracellular exosome//cytoplasm//centriole//cytoskeleton//ciliary rootlet	inferred from electronic annotation//inferred from direct assay//inferred from direct assay//inferred from direct assay//inferred from sequence or structural similarity//inferred from direct assay//inferred from direct assay//inferred from sequence or structural similarity//inferred from direct assay//inferred from electronic annotation//inferred from electronic annotation//inferred from electron…	GO:0003779//GO:0005198//GO:0005515//GO:0019894//GO:0005198//GO:0019894	actin binding//structural molecule activity//protein binding//kinesin binding//structural molecule activity//kinesin binding	inferred from electronic annotation//inferred from sequence or structural similarity//inferred from physical interaction//inferred from sequence or structural similarity//inferred from electronic annotation//inferred from electronic annotation
16660003			ENST00000446261	-1.4844	4.30671	-1.06577	4.55489	-1.28856	4.4144	1.39279	4.26349	1.15198	4.13199	4.60107	4.03119	4.50917	4.23531				ENSEMBL	havana:known chromosome:GRCh38:1:16978926:17005091:1 gene:ENSG00000226526 gene_biotype:antisense transcript_biotype:antisense	100	100	15	15	FALSE			chr1	+	17305421	17331586
16660006			NONHSAT001235	1.19604	1.41099	1.47866	1.54433	1.02679	1.30668	1.23629	1.69213	-1.16484	1.43173	1.28775	1.54602	1.85204	1.32589				NONCODE	Non-coding transcript identified by NONCODE	100	100	8	8	FALSE			chr1	+	17484692	17484779
16660008	LOC400743	400743	AK127830	-1.15831	4.66181	-1.0495	4.73405	1.03243	4.792	1.10368	4.62762	1.19587	4.68426	4.76903	4.55701	4.69933	4.81507	AK127830	uncharacterized LOC400743	1p36.13	GenBank	Homo sapiens cDNA FLJ45933 fis, clone PLACE7003639.	100	100	18	18	FALSE	Hs.522935	brain| mammary gland| placenta| breast (mammary gland) tumor| normal| adult	chr1	+	17516278	17524112	AK127830	Q6ZS05				GO:0016020//GO:0016021	membrane//integral component of membrane	inferred from electronic annotation//inferred from electronic annotation
16660014	PADI1	29943	NM_013358	1.08353	3.87764	1.07555	3.87238	-1.05036	3.78459	-1.00742	3.9306	-1.13809	3.8415	3.8202	3.93594	3.92527	3.74932	NM_013358	peptidyl arginine deiminase, type I	1p36.13	RefSeq	Homo sapiens peptidyl arginine deiminase, type I (PADI1), mRNA.	100	80	24	24	FALSE	Hs.412941	brain| esophagus| eye| intestine| kidney| mouth| muscle| pancreas| placenta| skin| stomach| trachea| uterus| colorectal tumor| gastrointestinal tumor| germ cell tumor| head and neck tumor| normal| pancreatic tumor| skin tumor| uterine tumor| fetus| adult	chr1	+	17531621	17572501	NM_013358	Q9ULC6	GO:0018101	protein citrullination	inferred from electronic annotation	GO:0005737//GO:0070062	cytoplasm//extracellular exosome	inferred from electronic annotation//inferred from direct assay	GO:0004668//GO:0005509//GO:0016787	protein-arginine deiminase activity//calcium ion binding//hydrolase activity	inferred from electronic annotation//inferred from electronic annotation//inferred from electronic annotation	HumanCyc	PWY-4921
16660038	PADI3	51702	NM_016233	-1.08917	4.47191	1.05383	4.57161	-1.15055	4.43164	1.1478	4.50906	-1.05635	4.371	4.53395	4.41072	4.60959	4.33163	NM_016233	peptidyl arginine deiminase, type III	1p36.13	RefSeq	Homo sapiens peptidyl arginine deiminase, type III (PADI3), mRNA.	100	100	21	21	FALSE	Hs.149195	brain| embryonic tissue| mouth| muscle| pancreas| pharynx| stomach| glioma| head and neck tumor| normal| pancreatic tumor| blastocyst| fetus| adult	chr1	+	17575593	17610728	NM_016233	Q9ULW8	GO:0018101	protein citrullination	inferred from electronic annotation	GO:0005737	cytoplasm	inferred from electronic annotation	GO:0004668//GO:0005509//GO:0004668//GO:0016787	protein-arginine deiminase activity//calcium ion binding//protein-arginine deiminase activity//hydrolase activity	inferred from electronic annotation//inferred from electronic annotation//traceable author statement//inferred from electronic annotation	HumanCyc	PWY-4921
16660057	MIR3972	100616188	NR_039768	-1.08164	5.33785	1.22838	5.54115	-1.2083	5.2565	1.32867	5.4827	-1.1171	5.20105	5.39476	5.28154	5.69152	5.12178	NR_039768	microRNA 3972		RefSeq	Homo sapiens microRNA 3972 (MIR3972), microRNA.	100	100	14	14	FALSE			chr1	+	17604384	17604470
16660059	PADI4	23569	NM_012387	1.28853	4.68033	1.06767	4.54803	1.2286	4.64717	-1.20686	4.7292	-1.04879	4.83229	4.50104	4.86677	4.59551	4.79805	NM_012387	peptidyl arginine deiminase, type IV	1p36.13	RefSeq	Homo sapiens peptidyl arginine deiminase, type IV (PADI4), mRNA.	100	88	21	21	FALSE	Hs.522969	blood| bone marrow| brain| eye| intestine| kidney| lung| spleen| testis| leukemia| non-neoplasia| normal| fetus| adult	chr1	+	17634690	17690499	NM_012387	Q9UM07	GO:0006325//GO:0006334//GO:0006338//GO:0006351//GO:0006355//GO:0006464//GO:0016568//GO:0018101//GO:0019827//GO:0036413//GO:0036414//GO:0045087//GO:0002376//GO:0006334//GO:0006338//GO:0016568//GO:0018101//GO:0019827	chromatin organization//nucleosome assembly//chromatin remodeling//transcription, DNA-templated//regulation of transcription, DNA-templated//cellular protein modification process//chromatin modification//protein citrullination//stem cell population maintenance//histone H3-R26 citrullination//histone citrullination//innate immune response//immune system process//nucleosome assembly//chromatin remo…	traceable author statement//inferred from sequence or structural similarity//inferred from sequence or structural similarity//inferred from electronic annotation//inferred from electronic annotation//traceable author statement//inferred from sequence or structural similarity//inferred from direct assay//inferred from sequence or structural similarity//inferred from direct assay//inferred from dir…	GO:0005634//GO:0005654//GO:0005737//GO:0005634	nucleus//nucleoplasm//cytoplasm//nucleus	inferred from direct assay//traceable author statement//inferred from electronic annotation//inferred from electronic annotation	GO:0004668//GO:0005509//GO:0005515//GO:0016990//GO:0004668//GO:0004668//GO:0005509//GO:0016787//GO:0046872	protein-arginine deiminase activity//calcium ion binding//protein binding//arginine deiminase activity//protein-arginine deiminase activity//protein-arginine deiminase activity//calcium ion binding//hydrolase activity//metal ion binding	inferred from direct assay//inferred from direct assay//inferred from physical interaction//inferred from direct assay//inferred from electronic annotation//traceable author statement//inferred from electronic annotation//inferred from electronic annotation//inferred from electronic annotation	HumanCyc	PWY-4921
16660081	PADI6	353238	NM_207421	1.01387	4.35716	-1.13339	4.25596	1.07199	4.3971	-1.1491	4.26568	1.05733	4.40714	4.34724	4.36711	4.1666	4.44753	NM_207421	peptidyl arginine deiminase, type VI	1p36.13	RefSeq	Homo sapiens peptidyl arginine deiminase, type VI (PADI6), mRNA.	95	100	21	22	FALSE	Hs.531598	skin| normal	chr1	+	17698691	17728195	NM_207421	Q6TGC4	GO:0007010//GO:0007028//GO:0018101//GO:0043143//GO:0034613	cytoskeleton organization//cytoplasm organization//protein citrullination//regulation of translation by machinery localization//cellular protein localization	inferred from electronic annotation//inferred from electronic annotation//inferred from electronic annotation//inferred from electronic annotation//inferred from electronic annotation	GO:0005634//GO:0005737//GO:0045111	nucleus//cytoplasm//intermediate filament cytoskeleton	inferred from electronic annotation//inferred from electronic annotation//inferred from electronic annotation	GO:0004668//GO:0005509//GO:0016787	protein-arginine deiminase activity//calcium ion binding//hydrolase activity	inferred from electronic annotation//inferred from electronic annotation//inferred from electronic annotation
16660098			ENST00000439577	1.07469	5.78412	1.10318	5.80279	1.19353	5.85862	1.02651	5.85515	1.11058	5.91149	5.73239	5.83631	5.87406	5.98763				ENSEMBL	havana:known chromosome:GRCh38:1:17406760:17407382:1 gene:ENSG00000227751 gene_biotype:antisense transcript_biotype:antisense	100	100	22	22	FALSE			chr1	+	17733256	17733878
16660101			NONHSAT001246	-1.03309	4.65667	-1.01331	4.67066	1.07296	4.73074	1.01951	4.64717	1.10846	4.70694	4.68021	4.63325	4.66113	4.78181				NONCODE	Non-coding transcript identified by NONCODE	100	100	11	11	FALSE			chr1	+	17776259	17776359
16660103	ARHGEF10L	55160	NM_001011722	1.00112	4.88024	1.06599	4.92532	-1.08652	4.81921	1.0648	4.92613	-1.08774	4.82	4.87944	4.88105	4.97163	4.75972	NM_001011722	Rho guanine nucleotide exchange factor 10 like	1p36.13	RefSeq	Homo sapiens Rho guanine nucleotide exchange factor (GEF) 10-like (ARHGEF10L), transcript variant 2, mRNA.	100	77	20	20	FALSE	Hs.443460	ascites| bladder| blood| bone| brain| connective tissue| embryonic tissue| esophagus| eye| heart| intestine| kidney| liver| lung| mammary gland| mouth| muscle| nerve| ovary| pancreas| placenta| prostate| skin| spleen| stomach| testis| thymus| thyroid| trachea| uterus| breast (mammary gland) tumor| chondrosarcoma| colorectal tumor| gastrointestinal tumor| germ cell tumor| glioma| head and neck tum…	chr1	+	17866330	18024370	NM_001011722	Q9HCE6	GO:0035023//GO:0043547	regulation of Rho protein signal transduction//positive regulation of GTPase activity	inferred from electronic annotation//inferred from electronic annotation	GO:0005737	cytoplasm	inferred from electronic annotation	GO:0005089//GO:0005085	Rho guanyl-nucleotide exchange factor activity//guanyl-nucleotide exchange factor activity	inferred from electronic annotation//inferred from electronic annotation
16660145	ACTL8	81569	XM_011542207	1.02038	3.99339	1.11566	4.05704	1.12556	4.06329	1.09338	4.07186	1.10308	4.07813	3.97886	4.00797	4.13676	4.14951	XM_011542207	actin-like 8	1p36.13	RefSeq	PREDICTED: Homo sapiens actin-like 8 (ACTL8), transcript variant X1, mRNA.	100	50	8	8	FALSE	Hs.2149	brain| cervix| intestine| lung| testis| uterus| germ cell tumor| glioma| lung tumor| lymphoma| normal| adult	chr1	+	18044182	18076473	XM_011542207	Q9H568	GO:0030855	epithelial cell differentiation	inferred from expression pattern	GO:0005737//GO:0005856	cytoplasm//cytoskeleton	inferred from electronic annotation//inferred from electronic annotation	GO:0005515	protein binding	inferred from physical interaction
16660151	ACTL8	81569	NM_030812	-1.09802	4.71333	1.00714	4.7864	1.10356	4.85183	1.10587	4.71839	1.21173	4.78289	4.78127	4.64636	4.79154	4.92343	NM_030812	actin-like 8	1p36.13	RefSeq	Homo sapiens actin-like 8 (ACTL8), mRNA.	100	100	25	25	FALSE	Hs.2149	brain| cervix| intestine| lung| testis| uterus| germ cell tumor| glioma| lung tumor| lymphoma| normal| adult	chr1	+	18081808	18153558	NM_030812	Q9H568	GO:0030855	epithelial cell differentiation	inferred from expression pattern	GO:0005737//GO:0005856	cytoplasm//cytoskeleton	inferred from electronic annotation//inferred from electronic annotation	GO:0005515	protein binding	inferred from physical interaction
16660156	IGSF21	84966	NM_032880	1.00257	4.40063	1.18248	4.51807	-1.02012	4.38439	1.17945	4.51998	-1.02275	4.38624	4.39878	4.40249	4.6406	4.37004	NM_032880	immunoglobin superfamily, member 21	1p36.13	RefSeq	Homo sapiens immunoglobin superfamily, member 21 (IGSF21), mRNA.	100	87	20	20	FALSE	Hs.212511	brain| embryonic tissue| eye| kidney| lung| mammary gland| pancreas| prostate| spleen| testis| vascular| breast (mammary gland) tumor| germ cell tumor| glioma| non-neoplasia| normal| pancreatic tumor| primitive neuroectodermal tumor of the CNS| retinoblastoma| fetus| adult	chr1	+	18434240	18704977	NM_032880	Q96ID5				GO:0005576	extracellular region	inferred from electronic annotation
16660172			ENST00000420211	1.17054	3.47123	1.27067	3.52807	1.21274	3.49587	1.08554	3.6454	1.03605	3.61213	3.3595	3.58667	3.70509	3.63777				ENSEMBL	havana:known chromosome:GRCh38:1:18385829:18388514:1 gene:ENSG00000225387 gene_biotype:lincRNA transcript_biotype:lincRNA	100	100	21	21	FALSE			chr1	+	18712323	18715008
16660175	KLHDC7A	127707	NM_152375	1.10213	4.60126	1.20576	4.66466	1.12482	4.61571	1.09402	4.73632	1.02058	4.68661	4.53164	4.67194	4.80158	4.70133	NM_152375	kelch domain containing 7A	1p36.13	RefSeq	Homo sapiens kelch domain containing 7A (KLHDC7A), mRNA.	100	100	27	27	FALSE	Hs.406913//Hs.710799	brain| kidney| lung| mouth| ovary| thyroid| trachea| germ cell tumor| head and neck tumor| normal| fetus| adult//	chr1	+	18807424	18812534	NM_152375	Q5VTJ3	GO:0016567//GO:0016567	protein ubiquitination//protein ubiquitination	not recorded//	GO:0016021//GO:0031463//GO:0016020//GO:0031463	integral component of membrane//Cul3-RING ubiquitin ligase complex//membrane//Cul3-RING ubiquitin ligase complex	inferred from electronic annotation//not recorded//inferred from electronic annotation//	GO:0004842//GO:0004842	ubiquitin-protein transferase activity//ubiquitin-protein transferase activity	not recorded//
16660182	PAX7	5081	NM_001135254	-1.66643	6.44012	-1.91058	6.33483	-1.51574	6.51211	-1.14651	5.98283	1.09942	6.15026	6.81903	6.08227	5.88502	6.21901	NM_001135254	paired box 7	1p36.13	RefSeq	Homo sapiens paired box 7 (PAX7), transcript variant 3, mRNA.	100	84	21	21	FALSE	Hs.113253	brain| connective tissue| embryonic tissue| eye| kidney| testis| germ cell tumor| glioma| kidney tumor| normal| primitive neuroectodermal tumor of the CNS| soft tissue/muscle tissue tumor| fetus| juvenile| adult	chr1	+	18957500	19075360	NM_001135254	P23759	GO:0006338//GO:0006351//GO:0009653//GO:0010453//GO:0014813//GO:0021527//GO:0021904//GO:0031062//GO:0043066//GO:0043393//GO:0043403//GO:0045944//GO:0048663//GO:0048706//GO:0051216//GO:0060415//GO:2000288//GO:0006355//GO:0007275//GO:0007517//GO:0007519//GO:0010468	chromatin remodeling//transcription, DNA-templated//anatomical structure morphogenesis//regulation of cell fate commitment//skeletal muscle satellite cell commitment//spinal cord association neuron differentiation//dorsal/ventral neural tube patterning//positive regulation of histone methylation//negative regulation of apoptotic process//regulation of protein binding//skeletal muscle tissue regen…	inferred from electronic annotation//inferred from electronic annotation//traceable author statement//inferred from electronic annotation//inferred from electronic annotation//inferred from electronic annotation//inferred from electronic annotation//inferred from electronic annotation//traceable author statement//inferred from electronic annotation//inferred from electronic annotation//inferred f…	GO:0005634	nucleus	inferred from electronic annotation	GO:0000983//GO:0003700//GO:0043565//GO:0003677	transcription factor activity, RNA polymerase II core promoter sequence-specific//transcription factor activity, sequence-specific DNA binding//sequence-specific DNA binding//DNA binding	inferred from electronic annotation//traceable author statement//inferred from electronic annotation//inferred from electronic annotation
16660196	LOC101927895	101927895	XR_241220	-1.31896	5.58585	-1.70375	5.39108	-1.29407	5.60007	-1.29174	5.20179	1.01923	5.40344	5.78912	5.38972	5.02041	5.4172	XR_241220	uncharacterized LOC101927895		RefSeq	PREDICTED: Homo sapiens uncharacterized LOC101927895 (LOC101927895), ncRNA.	100	100	20	20	FALSE			chr1	+	19536907	19567198
16660199	MRTO4	51154	NM_016183	1.26643	8.00248	1.23319	7.98367	1.1949	7.96132	-1.02696	8.15547	-1.05987	8.13263	7.83391	8.17468	8.1363	8.0908	NM_016183	MRT4 homolog, ribosome maturation factor	1p36.13	RefSeq	Homo sapiens MRT4 homolog, ribosome maturation factor (MRTO4), mRNA.	100	88	21	21	FALSE	Hs.463797	ascites| bladder| blood| bone| brain| cervix| connective tissue| embryonic tissue| esophagus| eye| heart| intestine| kidney| larynx| liver| lung| lymph| lymph node| mammary gland| muscle| ovary| pancreas| pharynx| placenta| prostate| salivary gland| skin| spleen| stomach| testis| tonsil| uterus| vascular| breast (mammary gland) tumor| cervical tumor| chondrosarcoma| colorectal tumor| esophageal t…	chr1	+	19578033	19586622	NM_016183	Q9UKD2	GO:0042254	ribosome biogenesis	inferred from electronic annotation	GO:0005634//GO:0005654//GO:0005730//GO:0005737//GO:0031965//GO:0005622//GO:0005634//GO:0005730//GO:0005840//GO:0030529	nucleus//nucleoplasm//nucleolus//cytoplasm//nuclear membrane//intracellular//nucleus//nucleolus//ribosome//ribonucleoprotein complex	inferred from direct assay//inferred from direct assay//inferred from direct assay//inferred from electronic annotation//inferred from direct assay//inferred from electronic annotation//inferred from electronic annotation//inferred from electronic annotation//inferred from electronic annotation//inferred from electronic annotation	GO:0005515//GO:0044822	protein binding//poly(A) RNA binding	inferred from physical interaction//inferred from direct assay
16660212	PQLC2	54896	NM_001040125	-1.16694	5.68113	-1.37426	5.55954	-1.26063	5.62403	-1.17766	5.45162	-1.08029	5.51487	5.79359	5.57086	5.33494	5.45944	NM_001040125	PQ loop repeat containing 2	1p36.13	RefSeq	Homo sapiens PQ loop repeat containing 2 (PQLC2), transcript variant 1, mRNA.	100	90	18	18	FALSE	Hs.647620	adrenal gland| ascites| bladder| bone marrow| brain| cervix| connective tissue| embryonic tissue| esophagus| heart| intestine| kidney| liver| lung| mammary gland| nerve| pancreas| placenta| prostate| skin| spleen| stomach| testis| thymus| thyroid| uterus| vascular| breast (mammary gland) tumor| cervical tumor| esophageal tumor| gastrointestinal tumor| germ cell tumor| glioma| head and neck tumor|…	chr1	+	19638740	19655794	NM_001040125	Q6ZP29	GO:0015809//GO:0015819//GO:0080144//GO:1903401//GO:1903826//GO:1990822//GO:1990822//GO:0006810//GO:0006865//GO:0015802//GO:0080144	arginine transport//lysine transport//amino acid homeostasis//L-lysine transmembrane transport//arginine transmembrane transport//basic amino acid transmembrane transport//basic amino acid transmembrane transport//transport//amino acid transport//basic amino acid transport//amino acid homeostasis	inferred from direct assay//inferred from direct assay//inferred from direct assay//inferred from direct assay//inferred from direct assay//inferred from electronic annotation//inferred from sequence or structural similarity//inferred from electronic annotation//inferred from electronic annotation//inferred from electronic annotation//inferred from electronic annotation	GO:0005765//GO:0031301//GO:0043231//GO:0005764//GO:0005765//GO:0016020//GO:0016021	lysosomal membrane//integral component of organelle membrane//intracellular membrane-bounded organelle//lysosome//lysosomal membrane//membrane//integral component of membrane	inferred from direct assay//inferred from direct assay//inferred from direct assay//inferred from electronic annotation//inferred from electronic annotation//inferred from electronic annotation//inferred from electronic annotation	GO:0015174//GO:0015181//GO:0015189//GO:0015174	basic amino acid transmembrane transporter activity//arginine transmembrane transporter activity//L-lysine transmembrane transporter activity//basic amino acid transmembrane transporter activity	inferred from sequence or structural similarity//inferred from direct assay//inferred from direct assay//inferred from electronic annotation
16660228	PQLC2	54896	NR_109848	1.20615	4.48396	-1.066	4.30444	1.0574	4.39086	-1.28575	4.43619	-1.14068	4.52526	4.35079	4.6212	4.25859	4.43131	NR_109848	PQ loop repeat containing 2	1p36.13	RefSeq	Homo sapiens PQ loop repeat containing 2 (PQLC2), transcript variant 5, non-coding RNA.	100	50	10	10	FALSE	Hs.647620	adrenal gland| ascites| bladder| bone marrow| brain| cervix| connective tissue| embryonic tissue| esophagus| heart| intestine| kidney| liver| lung| mammary gland| nerve| pancreas| placenta| prostate| skin| spleen| stomach| testis| thymus| thyroid| uterus| vascular| breast (mammary gland) tumor| cervical tumor| esophageal tumor| gastrointestinal tumor| germ cell tumor| glioma| head and neck tumor|…	chr1	+	19658090	19660931	NR_109848	Q6ZP29	GO:0015809//GO:0015819//GO:0080144//GO:1903401//GO:1903826//GO:1990822//GO:1990822//GO:0006810//GO:0006865//GO:0015802//GO:0080144	arginine transport//lysine transport//amino acid homeostasis//L-lysine transmembrane transport//arginine transmembrane transport//basic amino acid transmembrane transport//basic amino acid transmembrane transport//transport//amino acid transport//basic amino acid transport//amino acid homeostasis	inferred from direct assay//inferred from direct assay//inferred from direct assay//inferred from direct assay//inferred from direct assay//inferred from electronic annotation//inferred from sequence or structural similarity//inferred from electronic annotation//inferred from electronic annotation//inferred from electronic annotation//inferred from electronic annotation	GO:0005765//GO:0031301//GO:0043231//GO:0005764//GO:0005765//GO:0016020//GO:0016021	lysosomal membrane//integral component of organelle membrane//intracellular membrane-bounded organelle//lysosome//lysosomal membrane//membrane//integral component of membrane	inferred from direct assay//inferred from direct assay//inferred from direct assay//inferred from electronic annotation//inferred from electronic annotation//inferred from electronic annotation//inferred from electronic annotation	GO:0015174//GO:0015181//GO:0015189//GO:0015174	basic amino acid transmembrane transporter activity//arginine transmembrane transporter activity//L-lysine transmembrane transporter activity//basic amino acid transmembrane transporter activity	inferred from sequence or structural similarity//inferred from direct assay//inferred from direct assay//inferred from electronic annotation
16660231			ENST00000364739	1.10763	2.22812	-1.29652	1.95934	-1.02301	2.13913	-1.43606	2.02525	-1.13311	2.21109	2.1556	2.30307	1.78095	2.12278				ENSEMBL	RNA, U4 small nuclear 28, pseudogene [gene_biotype:snRNA transcript_biotype:snRNA]	100	100	13	13	FALSE			chr1	+	19837087	19837227
16660233	LOC105376819	105376819	XR_934455	1.2145	3.45155	1.18658	3.43541	1.33155	3.51471	-1.02353	3.57777	1.09638	3.66035	3.31422	3.59458	3.56103	3.72733	XR_934455	uncharacterized LOC105376819		RefSeq	PREDICTED: Homo sapiens uncharacterized LOC105376819 (LOC105376819), transcript variant X1, ncRNA.	100	31	5	5	FALSE			chr1	+	19852670	19858268
16660236	MINOS1	440574	NM_001032363	1.10649	5.55824	1.05405	5.52356	-1.06193	5.4422	-1.04975	5.59657	-1.17502	5.51414	5.48572	5.63171	5.56166	5.39903	NM_001032363	mitochondrial inner membrane organizing system 1	1p36.13	RefSeq	Homo sapiens mitochondrial inner membrane organizing system 1 (MINOS1), transcript variant 1, mRNA.	100	30	13	13	FALSE	Hs.466662	adipose tissue| adrenal gland| ascites| bladder| blood| bone| bone marrow| brain| cervix| connective tissue| ear| embryonic tissue| eye| heart| intestine| kidney| liver| lung| lymph node| mammary gland| mouth| muscle| ovary| pancreas| parathyroid| pituitary gland| placenta| prostate| salivary gland| skin| spleen| stomach| testis| tonsil| trachea| uterus| vascular| breast (mammary gland) tumor| ce…	chr1	+	19923471	19984949	NM_001032363	Q5TGZ0	GO:0008150	biological_process	no biological data available	GO:0005739//GO:0005743//GO:0016021//GO:0005739//GO:0016020	mitochondrion//mitochondrial inner membrane//integral component of membrane//mitochondrion//membrane	inferred from direct assay//inferred from electronic annotation//inferred from electronic annotation//inferred from electronic annotation//inferred from electronic annotation	GO:0005515//GO:0003674	protein binding//molecular_function	inferred from physical interaction//no biological data available
16660260	HTR6	3362	NM_000871	1.14728	4.02849	1.04969	3.96543	1.0381	3.95748	-1.09298	4.06418	-1.10517	4.05604	3.9306	4.12882	4.00056	3.98455	NM_000871	5-hydroxytryptamine (serotonin) receptor 6, G protein-coupled	1p36-p35	RefSeq	Homo sapiens 5-hydroxytryptamine (serotonin) receptor 6, G protein-coupled (HTR6), mRNA.	100	100	18	18	FALSE	Hs.22180	mammary gland| ovary| breast (mammary gland) tumor| normal| ovarian tumor| adult	chr1	+	19991780	20006055	NM_000871	P50406	GO:0007187//GO:0007210//GO:0007268//GO:0021795//GO:0032008//GO:0007165//GO:0007186//GO:0021795	G-protein coupled receptor signaling pathway, coupled to cyclic nucleotide second messenger//serotonin receptor signaling pathway//synaptic transmission//cerebral cortex cell migration//positive regulation of TOR signaling//signal transduction//G-protein coupled receptor signaling pathway//cerebral cortex cell migration	traceable author statement//inferred from electronic annotation//traceable author statement//inferred from sequence or structural similarity//inferred from direct assay//inferred from electronic annotation//inferred from electronic annotation//inferred from electronic annotation	GO:0005886//GO:0005887//GO:0005929//GO:0005886//GO:0016020//GO:0016021	plasma membrane//integral component of plasma membrane//cilium//plasma membrane//membrane//integral component of membrane	traceable author statement//traceable author statement//inferred from electronic annotation//inferred from electronic annotation//inferred from electronic annotation//inferred from electronic annotation	GO:0004969//GO:0004993//GO:0005515//GO:0004871//GO:0004930	histamine receptor activity//serotonin receptor activity//protein binding//signal transducer activity//G-protein coupled receptor activity	traceable author statement//inferred from electronic annotation//inferred from physical interaction//inferred from electronic annotation//inferred from electronic annotation	GenMAPP//GenMAPP	GPCRDB_Class_A_Rhodopsin-like//Monoamine_GPCRs
16660266			ENST00000454736	-1.06203	3.34675	1.02041	3.40499	1.15011	3.48988	1.08371	3.36111	1.22145	3.4449	3.39045	3.30362	3.4196	3.59222				ENSEMBL	havana:known chromosome:GRCh38:1:19814367:19819502:1 gene:ENSG00000235434 gene_biotype:antisense transcript_biotype:antisense	100	100	18	18	FALSE			chr1	+	20140860	20145995
16660269	OTUD3	23252	NM_015207	-1.00075	6.02943	-1.33854	5.81584	-1.24246	5.87128	-1.33754	5.81532	-1.24153	5.87076	6.02997	6.02889	5.60931	5.71677	NM_015207	OTU deubiquitinase 3	1p36.13	RefSeq	Homo sapiens OTU deubiquitinase 3 (OTUD3), mRNA.	100	79	22	22	FALSE	Hs.374987	blood| bone| brain| embryonic tissue| eye| heart| intestine| kidney| larynx| liver| lung| lymph node| mammary gland| muscle| nerve| pharynx| placenta| prostate| skin| testis| thyroid| uterus| breast (mammary gland) tumor| chondrosarcoma| germ cell tumor| glioma| head and neck tumor| leukemia| non-neoplasia| normal| prostate cancer| retinoblastoma| uterine tumor|embryoid body| blastocyst| fetus| a…	chr1	+	20208888	20239438	NM_015207	Q5T2D3	GO:0035871//GO:0044313//GO:0006508	protein K11-linked deubiquitination//protein K6-linked deubiquitination//proteolysis	inferred from direct assay//inferred from direct assay//inferred from electronic annotation				GO:0004843//GO:0008233//GO:0008234//GO:0016787	ubiquitin-specific protease activity//peptidase activity//cysteine-type peptidase activity//hydrolase activity	inferred from direct assay//inferred from electronic annotation//inferred from electronic annotation//inferred from electronic annotation
16660282	PLA2G5	5322	NM_000929	1.38643	5.18888	1.32014	5.15499	1.24208	5.11253	-1.05021	5.39445	-1.11621	5.35002	4.95854	5.42991	5.35923	5.2713	NM_000929	phospholipase A2, group V	1p36-p34	RefSeq	Homo sapiens phospholipase A2, group V (PLA2G5), mRNA.	100	68	13	13	FALSE	Hs.319438	adrenal gland| bone| brain| eye| heart| lung| pancreas| placenta| prostate| testis| chondrosarcoma| glioma| normal| fetus| adult	chr1	+	20354672	20418394	NM_000929	P39877	GO:0006644//GO:0006654//GO:0006663//GO:0010518//GO:0016042//GO:0019370//GO:0034097//GO:0036148//GO:0036149//GO:0036150//GO:0036151//GO:0036152//GO:0044281//GO:0046474//GO:0050482//GO:0051591//GO:0070374//GO:0006629//GO:0006644	phospholipid metabolic process//phosphatidic acid biosynthetic process//platelet activating factor biosynthetic process//positive regulation of phospholipase activity//lipid catabolic process//leukotriene biosynthetic process//response to cytokine//phosphatidylglycerol acyl-chain remodeling//phosphatidylinositol acyl-chain remodeling//phosphatidylserine acyl-chain remodeling//phosphatidylcholine …	traceable author statement//traceable author statement//inferred from electronic annotation//inferred from direct assay//inferred from electronic annotation//inferred from electronic annotation//inferred from electronic annotation//traceable author statement//traceable author statement//traceable author statement//traceable author statement//traceable author statement//traceable author statement/…	GO:0005576//GO:0005794//GO:0005886//GO:0009986//GO:0048471//GO:0005576	extracellular region//Golgi apparatus//plasma membrane//cell surface//perinuclear region of cytoplasm//extracellular region	traceable author statement//inferred from electronic annotation//inferred from electronic annotation//inferred from electronic annotation//inferred from electronic annotation//inferred from electronic annotation	GO:0005509//GO:0008201//GO:0047498//GO:0004623//GO:0016787//GO:0046872//GO:0047498	calcium ion binding//heparin binding//calcium-dependent phospholipase A2 activity//phospholipase A2 activity//hydrolase activity//metal ion binding//calcium-dependent phospholipase A2 activity	inferred from electronic annotation//inferred from electronic annotation//inferred from electronic annotation//inferred from electronic annotation//inferred from electronic annotation//inferred from electronic annotation//traceable author statement	HumanCyc	LIPASYN-PWY
16660299	PLA2G2F	64600	NM_022819	-1.06996	4.49262	1.0319	4.56425	1.06704	4.58823	1.10409	4.51497	1.1417	4.53868	4.54166	4.4441	4.58696	4.63528	NM_022819	phospholipase A2, group IIF	1p35	RefSeq	Homo sapiens phospholipase A2, group IIF (PLA2G2F), mRNA.	100	78	14	14	FALSE	Hs.302034	thymus	chr1	+	20465819	20476879	NM_022819	Q9BZM2	GO:0006644//GO:0006654//GO:0016042//GO:0036148//GO:0036149//GO:0036150//GO:0036151//GO:0036152//GO:0044281//GO:0046474//GO:0006629//GO:0006644//GO:0008150	phospholipid metabolic process//phosphatidic acid biosynthetic process//lipid catabolic process//phosphatidylglycerol acyl-chain remodeling//phosphatidylinositol acyl-chain remodeling//phosphatidylserine acyl-chain remodeling//phosphatidylcholine acyl-chain remodeling//phosphatidylethanolamine acyl-chain remodeling//small molecule metabolic process//glycerophospholipid biosynthetic process//lipid…	traceable author statement//traceable author statement//inferred from electronic annotation//traceable author statement//traceable author statement//traceable author statement//traceable author statement//traceable author statement//traceable author statement//traceable author statement//inferred from electronic annotation//inferred from electronic annotation//no biological data available	GO:0005576//GO:0005576//GO:0005829//GO:0005576	extracellular region//extracellular region//cytosol//extracellular region	non-traceable author statement//traceable author statement//traceable author statement//inferred from electronic annotation	GO:0004623//GO:0005509//GO:0004623//GO:0016787//GO:0046872	phospholipase A2 activity//calcium ion binding//phospholipase A2 activity//hydrolase activity//metal ion binding	non-traceable author statement//inferred from electronic annotation//inferred from electronic annotation//inferred from electronic annotation//inferred from electronic annotation	HumanCyc	LIPASYN-PWY
16660309			ENST00000417884	1.21654	4.10226	1.39879	4.19842	1.46817	4.23125	1.14981	4.34562	1.20684	4.37961	3.9633	4.24609	4.44748	4.51732				ENSEMBL	havana:known chromosome:GRCh38:1:20154338:20160568:1 gene:ENSG00000227066 gene_biotype:lincRNA transcript_biotype:lincRNA	100	63	10	10	FALSE			chr1	+	20480831	20487061
16660313	UBXN10	127733	NM_152376	1.57159	4.6871	1.16056	4.47844	1.48045	4.64673	-1.35416	4.80086	-1.06156	4.98126	4.37232	5.02454	4.58714	4.93836	NM_152376	UBX domain protein 10	1p36.12	RefSeq	Homo sapiens UBX domain protein 10 (UBXN10), mRNA.	100	100	23	23	FALSE	Hs.432503	ascites| brain| intestine| kidney| lung| lymph node| mammary gland| ovary| pancreas| pharynx| prostate| stomach| testis| thyroid| trachea| uterus| breast (mammary gland) tumor| colorectal tumor| gastrointestinal tumor| germ cell tumor| leukemia| normal| ovarian tumor| pancreatic tumor| uterine tumor| fetus| adult	chr1	+	20512578	20522541	NM_152376	Q96LJ8
16660317	LOC105376825	105376825	XR_934533	-1.08383	2.85152	-1.06821	2.86219	1.16127	3.0161	1.01463	2.8045	1.25862	2.95531	2.91018	2.79404	2.81499	3.12588	XR_934533	uncharacterized LOC105376825		RefSeq	PREDICTED: Homo sapiens uncharacterized LOC105376825 (LOC105376825), transcript variant X1, ncRNA.	100	100	18	18	FALSE			chr1	+	20525484	20529294
16660321	LOC105376827	105376827	XR_934541	-1.17239	4.13564	-1.23381	4.0976	-1.10723	4.17784	-1.05239	3.9855	1.05885	4.06355	4.25196	4.02251	3.94884	4.10501	XR_934541	uncharacterized LOC105376827		RefSeq	PREDICTED: Homo sapiens uncharacterized LOC105376827 (LOC105376827), ncRNA.	100	100	18	18	FALSE			chr1	+	20569588	20571148
16660324	VWA5B1	127731	NM_001039500	1.65852	4.52193	1.33561	4.37545	1.25872	4.33448	-1.24177	4.74281	-1.31763	4.6984	4.17168	4.90158	4.58918	4.50364	NM_001039500	von Willebrand factor A domain containing 5B1	1p36.12	RefSeq	Homo sapiens von Willebrand factor A domain containing 5B1 (VWA5B1), mRNA.	100	78	18	18	FALSE	Hs.205178	brain| liver| lung| testis| germ cell tumor| normal| fetus| adult	chr1	+	20617412	20681387	NM_001039500	Q5TIE3				GO:0005576	extracellular region	inferred from electronic annotation
16660356	FAM43B	163933	NM_207334	1.15112	5.28008	1.21697	5.3193	1.10467	5.25085	1.0572	5.42256	-1.04205	5.35278	5.17954	5.38258	5.46283	5.32315	NM_207334	family with sequence similarity 43, member B	1p36.12	RefSeq	Homo sapiens family with sequence similarity 43, member B (FAM43B), mRNA.	100	100	23	23	FALSE	Hs.429179	adrenal gland| bone| brain| kidney| lung| uterus| lung tumor| normal| primitive neuroectodermal tumor of the CNS| soft tissue/muscle tissue tumor| fetus| adult	chr1	+	20878932	20881513	NM_207334	Q6ZT52
16660360	CDA	978	NM_001785	1.13771	4.28514	1.41189	4.43493	1.48234	4.46802	1.241	4.5323	1.30292	4.56611	4.19309	4.37922	4.69072	4.76097	NM_001785	cytidine deaminase	1p36.2-p35	RefSeq	Homo sapiens cytidine deaminase (CDA), mRNA.	100	100	25	25	FALSE	Hs.466910	blood| bone| bone marrow| brain| cervix| connective tissue| embryonic tissue| eye| intestine| kidney| larynx| liver| lung| mammary gland| pancreas| placenta| prostate| skin| spleen| stomach| testis| uterus| cervical tumor| colorectal tumor| gastrointestinal tumor| germ cell tumor| glioma| head and neck tumor| leukemia| liver tumor| lung tumor| non-neoplasia| normal| pancreatic tumor| prostate can…	chr1	+	20915441	20945401	NM_001785	P32320	GO:0006206//GO:0007166//GO:0008655//GO:0009972//GO:0019858//GO:0030308//GO:0043097//GO:0044281//GO:0045980//GO:0051289//GO:0055086//GO:0009972	pyrimidine nucleobase metabolic process//cell surface receptor signaling pathway//pyrimidine-containing compound salvage//cytidine deamination//cytosine metabolic process//negative regulation of cell growth//pyrimidine nucleoside salvage//small molecule metabolic process//negative regulation of nucleotide metabolic process//protein homotetramerization//nucleobase-containing small molecule metabol…	traceable author statement//non-traceable author statement//non-traceable author statement//inferred from direct assay//traceable author statement//inferred from direct assay//traceable author statement//traceable author statement//inferred from direct assay//inferred from direct assay//traceable author statement//inferred from electronic annotation	GO:0005576//GO:0005829//GO:0005829	extracellular region//cytosol//cytosol	traceable author statement//non-traceable author statement//traceable author statement	GO:0001882//GO:0004126//GO:0004126//GO:0005515//GO:0008270//GO:0008270//GO:0042803//GO:0003824//GO:0004126//GO:0004126//GO:0008270//GO:0016787//GO:0042802//GO:0046872	nucleoside binding//cytidine deaminase activity//cytidine deaminase activity//protein binding//zinc ion binding//zinc ion binding//protein homodimerization activity//catalytic activity//cytidine deaminase activity//cytidine deaminase activity//zinc ion binding//hydrolase activity//identical protein binding//metal ion binding	inferred from direct assay//not recorded//inferred from direct assay//inferred from physical interaction//inferred from direct assay//traceable author statement//inferred from direct assay//inferred from electronic annotation////inferred from electronic annotation//inferred from electronic annotation//inferred from electronic annotation//inferred from electronic annotation//inferred from electron…	HumanCyc//HumanCyc//HumanCyc//HumanCyc//HumanCyc//HumanCyc	P1-PWY//PWY0-1295//PWY0-1298//PWY0-181//PWY0-163//DRIBOPMET-PWY
16660367	PINK1	65018	NM_032409	-1.10935	5.63968	-1.09557	5.64881	-1.09254	5.65083	1.01258	5.57433	1.01539	5.57632	5.71503	5.56532	5.58335	5.58735	NM_032409	PTEN induced putative kinase 1	1p36	RefSeq	Homo sapiens PTEN induced putative kinase 1 (PINK1), mRNA.	100	70	14	14	FALSE	Hs.389171	adipose tissue| adrenal gland| ascites| bladder| blood| bone| bone marrow| brain| cervix| connective tissue| ear| embryonic tissue| eye| heart| intestine| kidney| liver| lung| lymph node| mammary gland| mouth| muscle| nerve| ovary| pancreas| parathyroid| pharynx| pituitary gland| placenta| prostate| salivary gland| skin| spleen| stomach| testis| thymus| thyroid| trachea| uterus| vascular|adrenal …	chr1	+	20959948	20978004	NM_032409	Q9BXM7	GO:0000422//GO:0000423//GO:0001934//GO:0002082//GO:0006468//GO:0006468//GO:0006468//GO:0006511//GO:0006950//GO:0006979//GO:0007005//GO:0010310//GO:0010629//GO:0010821//GO:0010952//GO:0016236//GO:0016239//GO:0016242//GO:0016310//GO:0016567//GO:0018105//GO:0018105//GO:0018105//GO:0022904//GO:0031396//GO:0031396//GO:0031398//GO:0032148//GO:0032226//GO:0033138//GO:0033138//GO:0033138//GO:0033603//GO:…	mitophagy//macromitophagy//positive regulation of protein phosphorylation//regulation of oxidative phosphorylation//protein phosphorylation//protein phosphorylation//protein phosphorylation//ubiquitin-dependent protein catabolic process//response to stress//response to oxidative stress//mitochondrion organization//regulation of hydrogen peroxide metabolic process//negative regulation of gene expr…	inferred from mutant phenotype//traceable author statement//inferred from direct assay//inferred from direct assay//inferred from direct assay//inferred from mutant phenotype//traceable author statement//traceable author statement//inferred from direct assay//inferred from genetic interaction//inferred from mutant phenotype//inferred from electronic annotation//inferred from sequence or structura…	GO:0000151//GO:0000785//GO:0005634//GO:0005737//GO:0005739//GO:0005739//GO:0005741//GO:0005741//GO:0005741//GO:0005742//GO:0005743//GO:0005758//GO:0005758//GO:0005829//GO:0005829//GO:0005856//GO:0016020//GO:0030424//GO:0031307//GO:0031932//GO:0044297//GO:0048471//GO:0097413//GO:0097449//GO:0005737//GO:0005739//GO:0005741//GO:0005829//GO:0016020//GO:0016021	ubiquitin ligase complex//chromatin//nucleus//cytoplasm//mitochondrion//mitochondrion//mitochondrial outer membrane//mitochondrial outer membrane//mitochondrial outer membrane//mitochondrial outer membrane translocase complex//mitochondrial inner membrane//mitochondrial intermembrane space//mitochondrial intermembrane space//cytosol//cytosol//cytoskeleton//membrane//axon//integral component of mi…	inferred from sequence or structural similarity//inferred from direct assay//inferred from direct assay//inferred from direct assay//inferred from direct assay//inferred from genetic interaction//inferred from direct assay//inferred from mutant phenotype//traceable author statement//inferred from mutant phenotype//inferred from direct assay//inferred from direct assay//traceable author statement/…	GO:0000287//GO:0002020//GO:0002020//GO:0004672//GO:0004674//GO:0004674//GO:0004674//GO:0005515//GO:0005524//GO:0010857//GO:0016301//GO:0016301//GO:0016504//GO:0031625//GO:0043422//GO:0055131//GO:0000166//GO:0004672//GO:0004674//GO:0005524//GO:0016301//GO:0016740//GO:0046872	magnesium ion binding//protease binding//protease binding//protein kinase activity//protein serine/threonine kinase activity//protein serine/threonine kinase activity//protein serine/threonine kinase activity//protein binding//ATP binding//calcium-dependent protein kinase activity//kinase activity//kinase activity//peptidase activator activity//ubiquitin protein ligase binding//protein kinase B b…	inferred from direct assay//inferred from physical interaction//traceable author statement//inferred from mutant phenotype//inferred from direct assay//inferred from sequence or structural similarity//traceable author statement//inferred from physical interaction//inferred from direct assay//inferred from direct assay//inferred from direct assay//non-traceable author statement//traceable author s…
16660381			ENST00000436642	1.08567	4.96271	1.02864	4.9241	1.16984	5.01565	-1.05544	4.98328	1.07753	5.07593	4.90377	5.02235	4.94451	5.13008				ENSEMBL	havana:known chromosome:GRCh38:1:20732880:20733952:1 gene:ENSG00000233069 gene_biotype:antisense transcript_biotype:antisense	100	100	17	17	FALSE			chr1	+	21059373	21060445
16660384			NONHSAT001387	-1.28131	7.60146	-1.30847	7.58595	-1.38191	7.54543	-1.0212	7.4096	-1.07851	7.37003	7.78237	7.42475	7.39449	7.31571				NONCODE	Non-coding transcript identified by NONCODE: Antisense	100	100	20	20	FALSE			chr1	+	21069480	21070455
16660386			ENST00000516105	1.52633	1.63824	1.10958	1.4344	1.64435	1.68229	-1.3756	1.72614	1.07732	2.02444	1.36136	1.97143	1.51137	2.07888				ENSEMBL	RNA, U7 small nuclear 200 pseudogene [gene_biotype:snRNA transcript_biotype:snRNA]	100	100	5	5	FALSE			chr1	+	21167734	21167795
16660388	LOC105376831	105376831	XR_934590	1.14882	3.61723	1.04549	3.55049	1.62739	3.85384	-1.09883	3.65007	1.41658	3.96194	3.51854	3.71869	3.58272	4.2211	XR_934590	uncharacterized LOC105376831		RefSeq	PREDICTED: Homo sapiens uncharacterized LOC105376831 (LOC105376831), transcript variant X1, ncRNA.	100	100	16	16	FALSE			chr1	+	21592575	21593744
16660392	LOC100506801	100506801	NR_038404	1.24912	5.48024	1.23109	5.47004	1.09986	5.39035	-1.01464	5.63255	-1.13571	5.55049	5.32213	5.64304	5.62207	5.45945	NR_038404	uncharacterized LOC100506801	1p36.1	RefSeq	Homo sapiens uncharacterized LOC100506801 (LOC100506801), long non-coding RNA.	100	100	20	20	FALSE	Hs.663049	adipose tissue| lymph node| mouth| stomach| testis| head and neck tumor| lymphoma| normal| soft tissue/muscle tissue tumor| adult	chr1	+	21619783	21626362
16660396			ENST00000423921	-1.59138	3.45716	-1.04217	3.7786	-1.03499	3.78362	1.52699	3.43001	1.53758	3.43457	3.80851	3.13823	3.74892	3.75889				ENSEMBL	havana:known chromosome:GRCh38:1:21416322:21417374:1 gene:ENSG00000236009 gene_biotype:lincRNA transcript_biotype:lincRNA	100	75	6	6	FALSE			chr1	+	21742391	21743985
16660401			NONHSAT001410	1.2373	3.28581	1.20274	3.26625	-1.24579	2.97305	-1.02873	3.4225	-1.54141	3.11527	3.1358	3.44299	3.40213	2.81874				NONCODE	Non-coding transcript identified by NONCODE: Linc	100	100	19	19	FALSE			chr1	+	21744782	21746509
16660403	NBPF3	84224	NM_001256416	-1.14423	5.65986	-1.41427	5.50217	-1.34889	5.53779	-1.236	5.4085	-1.17886	5.44351	5.75788	5.5635	5.25782	5.32611	NM_001256416	neuroblastoma breakpoint family, member 3	1p36.12	RefSeq	Homo sapiens neuroblastoma breakpoint family, member 3 (NBPF3), transcript variant 2, mRNA.	100	62	8	8	FALSE	Hs.325422	ascites| blood| bone| bone marrow| brain| connective tissue| embryonic tissue| esophagus| eye| heart| intestine| liver| lung| lymph node| mammary gland| ovary| pancreas| placenta| skin| testis| thymus| trachea| uterus| breast (mammary gland) tumor| chondrosarcoma| colorectal tumor| esophageal tumor| gastrointestinal tumor| germ cell tumor| leukemia| liver tumor| normal| ovarian tumor| pancreatic …	chr1	+	21766582	21811498	NM_001256416	Q9H094	GO:1903955	positive regulation of protein targeting to mitochondrion	inferred from mutant phenotype	GO:0005737	cytoplasm	inferred from electronic annotation
16660436	ALPL	249	NM_000478	1.77001	5.05445	1.44145	4.91601	1.0748	4.71107	-1.22794	5.3329	-1.64683	5.11058	4.65932	5.48308	5.18684	4.76339	NM_000478	alkaline phosphatase, liver/bone/kidney	1p36.12	RefSeq	Homo sapiens alkaline phosphatase, liver/bone/kidney (ALPL), transcript variant 1, mRNA.	100	86	25	25	FALSE	Hs.75431	adipose tissue| adrenal gland| blood| bone| brain| cervix| connective tissue| embryonic tissue| eye| heart| intestine| kidney| liver| lung| lymph| lymph node| mammary gland| mouth| nerve| ovary| pancreas| pharynx| placenta| prostate| skin| spleen| testis| thyroid| trachea| uterus|adrenal tumor| breast (mammary gland) tumor| chondrosarcoma| germ cell tumor| glioma| head and neck tumor| kidney tumo…	chr1	+	21835858	21904905	NM_000478	P05186	GO:0001501//GO:0001649//GO:0001958//GO:0003006//GO:0016311//GO:0032496//GO:0033280//GO:0046677//GO:0051384//GO:0071407//GO:0071529//GO:0008152//GO:0031214	skeletal system development//osteoblast differentiation//endochondral ossification//developmental process involved in reproduction//dephosphorylation//response to lipopolysaccharide//response to vitamin D//response to antibiotic//response to glucocorticoid//cellular response to organic cyclic compound//cementum mineralization//metabolic process//biomineral tissue development	traceable author statement//inferred from direct assay//inferred from electronic annotation//inferred from electronic annotation//inferred from electronic annotation//inferred from electronic annotation//inferred from expression pattern//inferred from electronic annotation//inferred from electronic annotation//inferred from electronic annotation//inferred from electronic annotation//inferred from…	GO:0005578//GO:0005615//GO:0005886//GO:0016020//GO:0016021//GO:0031225//GO:0070062//GO:0016020//GO:0065010	proteinaceous extracellular matrix//extracellular space//plasma membrane//membrane//integral component of membrane//anchored component of membrane//extracellular exosome//membrane//extracellular membrane-bounded organelle	inferred from electronic annotation//inferred from electronic annotation//inferred from electronic annotation//inferred from direct assay//inferred from electronic annotation//inferred from electronic annotation//inferred from direct assay//inferred from electronic annotation//inferred from electronic annotation	GO:0004035//GO:0005515//GO:0016462//GO:0046872//GO:0003824//GO:0016787//GO:0016791	alkaline phosphatase activity//protein binding//pyrophosphatase activity//metal ion binding//catalytic activity//hydrolase activity//phosphatase activity	inferred from electronic annotation//inferred from physical interaction//inferred from direct assay//inferred from electronic annotation//inferred from electronic annotation//inferred from electronic annotation//inferred from electronic annotation
16660455	LOC105376834	105376834	XR_934626	1.28416	4.49891	1.24138	4.47537	1.12953	4.40909	-1.03446	4.65844	-1.1369	4.58945	4.32211	4.68294	4.63406	4.49783	XR_934626	uncharacterized LOC105376834		RefSeq	PREDICTED: Homo sapiens uncharacterized LOC105376834 (LOC105376834), ncRNA.	100	100	16	16	FALSE			chr1	+	21912965	21917680
16660458	LDLRAD2	401944	NM_001013693	1.39465	4.05817	1.07238	3.87539	1.17677	3.94098	-1.30052	4.1113	-1.18515	4.18088	3.82531	4.30521	3.92612	4.06014	NM_001013693	low density lipoprotein receptor class A domain containing 2	1p36.12	RefSeq	Homo sapiens low density lipoprotein receptor class A domain containing 2 (LDLRAD2), mRNA.	100	88	15	15	FALSE	Hs.745158	bladder| bone| brain| embryonic tissue| eye| larynx| lung| prostate| testis| thymus| bladder carcinoma| germ cell tumor| head and neck tumor| non-neoplasia| normal| prostate cancer| fetus| adult	chr1	+	22138758	22151714	NM_001013693	Q5SZI1				GO:0016021//GO:0016020	integral component of membrane//membrane	inferred from electronic annotation//inferred from electronic annotation
16660468	CELA3B	23436	NM_007352	1.36104	4.21665	1.37871	4.22546	1.16582	4.10933	1.01298	4.45416	-1.16745	4.33174	4.00015	4.44486	4.46347	4.2215	NM_007352	chymotrypsin-like elastase family, member 3B	1p36.12	RefSeq	Homo sapiens chymotrypsin-like elastase family, member 3B (CELA3B), mRNA.	100	30	3	3	FALSE	Hs.728752	bladder| blood| connective tissue| liver| pancreas| normal| pancreatic tumor| soft tissue/muscle tissue tumor| fetus| adult	chr1	+	22303418	22325135	NM_007352	P08861	GO:0006508//GO:0008203//GO:0006508	proteolysis//cholesterol metabolic process//proteolysis	inferred from electronic annotation//traceable author statement//traceable author statement	GO:0005615//GO:0005615	extracellular space//extracellular space	not recorded//	GO:0004252//GO:0008233//GO:0004252//GO:0004252//GO:0008233//GO:0008236//GO:0016787	serine-type endopeptidase activity//peptidase activity//serine-type endopeptidase activity//serine-type endopeptidase activity//peptidase activity//serine-type peptidase activity//hydrolase activity	non-traceable author statement//traceable author statement//inferred from electronic annotation//traceable author statement//inferred from electronic annotation//inferred from electronic annotation//inferred from electronic annotation
16660481			ENST00000365049	1.47549	1.88359	1.02383	1.64068	-1.15726	1.51477	-1.44115	1.90319	-1.70752	1.75713	1.62378	2.18497	1.65775	1.41307				ENSEMBL	RNA, U6 small nuclear 1022, pseudogene [gene_biotype:snRNA transcript_biotype:snRNA]	100	100	9	9	FALSE			chr1	+	22314309	22314412
16660483	CELA3A	10136	NM_005747	1.34604	3.95627	2.98928	4.46833	1.70201	4.11348	2.2208	4.71699	1.26446	4.34239	3.74771	4.17643	5.32751	4.51495	NM_005747	chymotrypsin-like elastase family, member 3A	1p36.12	RefSeq	Homo sapiens chymotrypsin-like elastase family, member 3A (CELA3A), mRNA.	100	63	5	5	FALSE	Hs.181289	bladder| brain| liver| pancreas| prostate| skin| thymus| normal| pancreatic tumor| fetus| adult	chr1	+	22328149	22339035	NM_005747	P09093	GO:0006508//GO:0007586//GO:0008203//GO:0006508	proteolysis//digestion//cholesterol metabolic process//proteolysis	inferred from electronic annotation//traceable author statement//traceable author statement//traceable author statement	GO:0005615//GO:0005615	extracellular space//extracellular space	not recorded//	GO:0004252//GO:0004252//GO:0008233//GO:0008236//GO:0016787	serine-type endopeptidase activity//serine-type endopeptidase activity//peptidase activity//serine-type peptidase activity//hydrolase activity	inferred from electronic annotation//traceable author statement//inferred from electronic annotation//inferred from electronic annotation//inferred from electronic annotation	GenMAPP//GenMAPP//GenMAPP	GPCRDB_Class_A_Rhodopsin-like//GPCRDB_Other//Peptide_GPCRs
16660495			ENST00000364403	1.28818	2.08663	1.02987	1.93306	2.59594	2.50737	-1.25082	2.10968	2.01521	2.73645	1.91195	2.27728	1.95441	3.28821				ENSEMBL	RNA, U6 small nuclear 776, pseudogene [gene_biotype:snRNA transcript_biotype:snRNA]	100	100	9	9	FALSE			chr1	+	22337478	22337581
16660497	LINC00339	29092	NR_023918	-1.29972	5.53478	-1.47001	5.4421	-1.06756	5.67975	-1.13102	5.25934	1.21747	5.48902	5.72711	5.34891	5.17128	5.63279	NR_023918	long intergenic non-protein coding RNA 339	1p36.12	RefSeq	Homo sapiens long intergenic non-protein coding RNA 339 (LINC00339), transcript variant 1, long non-coding RNA.	100	47	7	7	FALSE	Hs.279842	adipose tissue| blood| brain| embryonic tissue| eye| heart| kidney| lung| lymph node| muscle| pancreas| pharynx| placenta| prostate| salivary gland| skin| thymus| thyroid| uterus| head and neck tumor| leukemia| normal| pancreatic tumor| skin tumor| soft tissue/muscle tissue tumor| uterine tumor|embryoid body| fetus| juvenile| adult	chr1	+	22351681	22357716	NR_023918	Q9P007				GO:0016020//GO:0016021	membrane//integral component of membrane	inferred from electronic annotation//inferred from electronic annotation
16660503	CDC42	998	NM_001039802	-1.0054	8.46593	1.14118	8.56455	-1.02151	8.45446	1.14734	8.56062	-1.01602	8.45058	8.46982	8.46205	8.66034	8.43912	NM_001039802	cell division cycle 42	1p36.1	RefSeq	Homo sapiens cell division cycle 42 (CDC42), transcript variant 3, mRNA.	100	80	20	20	FALSE	Hs.467637	adipose tissue| adrenal gland| ascites| bladder| blood| bone| bone marrow| brain| cervix| connective tissue| ear| embryonic tissue| esophagus| eye| heart| intestine| kidney| larynx| liver| lung| lymph node| mammary gland| mouth| muscle| nerve| ovary| pancreas| parathyroid| pharynx| pituitary gland| placenta| prostate| salivary gland| skin| spleen| stomach| testis| thymus| thyroid| trachea| umbili…	chr1	+	22379120	22419437	NM_001039802	P60953	GO:0002040//GO:0003161//GO:0003334//GO:0007030//GO:0007088//GO:0007097//GO:0007163//GO:0007173//GO:0007264//GO:0007411//GO:0007596//GO:0010628//GO:0010629//GO:0016567//GO:0021762//GO:0030036//GO:0030225//GO:0030307//GO:0031069//GO:0031274//GO:0031295//GO:0031333//GO:0031424//GO:0031647//GO:0032467//GO:0033138//GO:0034332//GO:0034613//GO:0035088//GO:0035264//GO:0036336//GO:0038096//GO:0042059//GO:…	sprouting angiogenesis//cardiac conduction system development//keratinocyte development//Golgi organization//regulation of mitotic nuclear division//nuclear migration//establishment or maintenance of cell polarity//epidermal growth factor receptor signaling pathway//small GTPase mediated signal transduction//axon guidance//blood coagulation//positive regulation of gene expression//negative regula…	inferred from electronic annotation//inferred from electronic annotation//inferred from electronic annotation//inferred from sequence or structural similarity//inferred from electronic annotation//inferred from electronic annotation//traceable author statement//traceable author statement//traceable author statement//traceable author statement//traceable author statement//inferred from electronic …	GO:0000139//GO:0000322//GO:0005737//GO:0005789//GO:0005815//GO:0005829//GO:0005886//GO:0005886//GO:0005911//GO:0005925//GO:0016020//GO:0030141//GO:0030175//GO:0030496//GO:0031256//GO:0036464//GO:0043005//GO:0043025//GO:0043209//GO:0045177//GO:0051233//GO:0070062//GO:0072686//GO:0000139//GO:0005622//GO:0005737//GO:0005819//GO:0005829//GO:0005856//GO:0005886//GO:0016020//GO:0030496//GO:0042995//GO:…	Golgi membrane//storage vacuole//cytoplasm//endoplasmic reticulum membrane//microtubule organizing center//cytosol//plasma membrane//plasma membrane//cell-cell junction//focal adhesion//membrane//secretory granule//filopodium//midbody//leading edge membrane//cytoplasmic ribonucleoprotein granule//neuron projection//neuronal cell body//myelin sheath//apical part of cell//spindle midzone//extracell…	inferred from sequence or structural similarity//inferred from electronic annotation//inferred from direct assay//traceable author statement//inferred from electronic annotation//traceable author statement//inferred from direct assay//traceable author statement//inferred from electronic annotation//inferred from direct assay//inferred from direct assay//inferred from electronic annotation//inferr…	GO:0003924//GO:0005515//GO:0005525//GO:0019901//GO:0019901//GO:0030742//GO:0031435//GO:0031996//GO:0034191//GO:0042802//GO:0061630//GO:0000166//GO:0005525//GO:0019901	GTPase activity//protein binding//GTP binding//protein kinase binding//protein kinase binding//GTP-dependent protein binding//mitogen-activated protein kinase kinase kinase binding//thioesterase binding//apolipoprotein A-I receptor binding//identical protein binding//ubiquitin protein ligase activity//nucleotide binding//GTP binding//protein kinase binding	traceable author statement//inferred from physical interaction//inferred from direct assay//inferred from direct assay//inferred from physical interaction//inferred from electronic annotation//inferred from electronic annotation//inferred from physical interaction//inferred from physical interaction//inferred from physical interaction//inferred from direct assay//inferred from electronic annotati…	GenMAPP//GenMAPP	G13_Signaling_Pathway//Integrin-mediated_cell_adhesion_KEGG
16660518	CDC42-IT1	100874292	AF086337	1.02713	5.20315	-1.17119	5.06861	-1.34852	4.96351	-1.20296	5.08746	-1.38511	4.98196	5.18388	5.2225	4.95591	4.7525	AF086337	CDC42 intronic transcript 1	1p36.12	GenBank	Homo sapiens full length insert cDNA clone ZD58F06.	96	100	24	25	FALSE	Hs.684696		chr1	+	22385690	22390692
16660521			NONHSAT001479	1.18881	4.02651	-1.39173	3.65748	1.34593	4.1124	-1.6545	3.77256	1.13216	4.24179	3.90368	4.1532	3.4268	4.33228				NONCODE	Non-coding transcript identified by NONCODE: Linc	100	56	10	10	FALSE			chr1	+	22582820	22584588
16660527	ZBTB40	9923	NM_001083621	1.06014	7.34928	1.02033	7.32178	-1.02645	7.28841	-1.03902	7.36387	-1.08819	7.33031	7.30727	7.39153	7.33631	7.2696	NM_001083621	zinc finger and BTB domain containing 40	1p36	RefSeq	Homo sapiens zinc finger and BTB domain containing 40 (ZBTB40), transcript variant 1, mRNA.	100	100	42	42	FALSE	Hs.418966	ascites| blood| bone| brain| connective tissue| embryonic tissue| eye| heart| intestine| kidney| larynx| liver| lung| lymph node| mouth| muscle| nerve| ovary| pancreas| parathyroid| placenta| prostate| skin| spleen| stomach| testis| thymus| tonsil| trachea| uterus| bladder carcinoma| chondrosarcoma| colorectal tumor| gastrointestinal tumor| germ cell tumor| glioma| head and neck tumor| kidney tum…	chr1	+	22778344	22857650	NM_001083621	Q9NUA8	GO:0006351//GO:0006355//GO:0006974//GO:0030282	transcription, DNA-templated//regulation of transcription, DNA-templated//cellular response to DNA damage stimulus//bone mineralization	inferred from electronic annotation//inferred from electronic annotation//inferred from direct assay//non-traceable author statement	GO:0005634//GO:0005634	nucleus//nucleus	inferred from direct assay//inferred from electronic annotation	GO:0003677//GO:0046872//GO:0003674//GO:0003676	DNA binding//metal ion binding//molecular_function//nucleic acid binding	inferred from electronic annotation//inferred from electronic annotation//no biological data available//inferred from electronic annotation
16660552			ENST00000438551	-1.11269	5.89094	1.06323	6.01253	-1.18013	5.84778	1.18304	5.93443	-1.06061	5.77182	5.96847	5.81442	6.05692	5.72953				ENSEMBL	ZBTB40 intronic transcript 1 [gene_biotype:sense_intronic transcript_biotype:sense_intronic]	100	100	21	21	FALSE			chr1	+	22843967	22846201
16660555	EPHA8	2046	NM_001006943	1.03819	3.97517	1.26744	4.11564	1.43025	4.19844	1.22082	4.14373	1.37764	4.22709	3.94823	4.0023	4.29015	4.4645	NM_001006943	EPH receptor A8	1p36.12	RefSeq	Homo sapiens EPH receptor A8 (EPHA8), transcript variant 2, mRNA.	100	38	8	8	FALSE	Hs.283613	brain| eye| lung| pancreas| spleen| testis| germ cell tumor| leukemia| normal| pancreatic tumor| primitive neuroectodermal tumor of the CNS| retinoblastoma| fetus| adult	chr1	+	22890004	22930087	NM_001006943	P29322	GO:0006929//GO:0007155//GO:0007411//GO:0007411//GO:0016322//GO:0018108//GO:0030155//GO:0031175//GO:0033628//GO:0043410//GO:0043552//GO:0046777//GO:0048013//GO:0048013//GO:0006468//GO:0007169//GO:0007275//GO:0007399//GO:0016310//GO:0048013	substrate-dependent cell migration//cell adhesion//axon guidance//axon guidance//neuron remodeling//peptidyl-tyrosine phosphorylation//regulation of cell adhesion//neuron projection development//regulation of cell adhesion mediated by integrin//positive regulation of MAPK cascade//positive regulation of phosphatidylinositol 3-kinase activity//protein autophosphorylation//ephrin receptor signaling…	inferred from sequence or structural similarity//inferred from electronic annotation//inferred from sequence or structural similarity//traceable author statement//inferred from sequence or structural similarity//inferred from electronic annotation//inferred from sequence or structural similarity//inferred from sequence or structural similarity//inferred from sequence or structural similarity//inf…	GO:0005886//GO:0005887//GO:0031901//GO:0043005//GO:0005768//GO:0005886//GO:0005887//GO:0016020//GO:0016021//GO:0042995	plasma membrane//integral component of plasma membrane//early endosome membrane//neuron projection//endosome//plasma membrane//integral component of plasma membrane//membrane//integral component of membrane//cell projection	traceable author statement//inferred from sequence or structural similarity//inferred from electronic annotation//inferred from sequence or structural similarity//inferred from electronic annotation//inferred from electronic annotation//inferred from electronic annotation//inferred from electronic annotation//inferred from electronic annotation//inferred from electronic annotation	GO:0005004//GO:0005524//GO:0000166//GO:0004672//GO:0004713//GO:0004714//GO:0005003//GO:0005004//GO:0016301//GO:0016740	GPI-linked ephrin receptor activity//ATP binding//nucleotide binding//protein kinase activity//protein tyrosine kinase activity//transmembrane receptor protein tyrosine kinase activity//ephrin receptor activity//GPI-linked ephrin receptor activity//kinase activity//transferase activity	inferred from sequence or structural similarity//inferred from electronic annotation//inferred from electronic annotation//inferred from electronic annotation//inferred from electronic annotation//inferred from electronic annotation//inferred from electronic annotation//inferred from electronic annotation//inferred from electronic annotation//inferred from electronic annotation
16660575	C1QA	712	NM_015991	1.02342	3.87821	1.04915	3.89601	1.05652	3.90101	1.02514	3.91282	1.03234	3.91784	3.86155	3.89495	3.93077	3.94087	NM_015991	complement component 1, q subcomponent, A chain	1p36.12	RefSeq	Homo sapiens complement component 1, q subcomponent, A chain (C1QA), mRNA.	100	67	12	12	FALSE	Hs.632379	bone| brain| connective tissue| esophagus| eye| heart| intestine| kidney| liver| lung| lymph node| mammary gland| muscle| ovary| pancreas| pituitary gland| placenta| prostate| skin| spleen| stomach| thyroid| umbilical cord| uterus| vascular| breast (mammary gland) tumor| chondrosarcoma| colorectal tumor| esophageal tumor| gastrointestinal tumor| germ cell tumor| glioma| head and neck tumor| kidne…	chr1	+	22962999	22966175	NM_015991	P02745	GO:0006956//GO:0006958//GO:0007267//GO:0045087//GO:0002376//GO:0006958//GO:0045087	complement activation//complement activation, classical pathway//cell-cell signaling//innate immune response//immune system process//complement activation, classical pathway//innate immune response	traceable author statement//traceable author statement//traceable author statement//traceable author statement//inferred from electronic annotation//inferred from electronic annotation//inferred from electronic annotation	GO:0005576//GO:0005581//GO:0005602//GO:0070062//GO:0005576	extracellular region//collagen trimer//complement component C1 complex//extracellular exosome//extracellular region	traceable author statement//inferred from electronic annotation//traceable author statement//inferred from direct assay//inferred from electronic annotation	GO:0005515	protein binding	inferred from physical interaction	GenMAPP	Complement_Activation_Classical
16660581	C1QC	714	NM_001114101	1.18321	4.20545	1.48229	4.36053	1.48623	4.36233	1.25277	4.48818	1.2561	4.49002	4.08585	4.32856	4.65368	4.65751	NM_001114101	complement component 1, q subcomponent, C chain	1p36.11	RefSeq	Homo sapiens complement component 1, q subcomponent, C chain (C1QC), transcript variant 1, mRNA.	100	77	17	17	FALSE	Hs.467753	adipose tissue| bladder| bone marrow| brain| connective tissue| eye| heart| intestine| kidney| liver| lung| mammary gland| mouth| ovary| pancreas| pituitary gland| placenta| prostate| spleen| stomach| testis| thymus| thyroid| uterus| vascular| bladder carcinoma| chondrosarcoma| colorectal tumor| gastrointestinal tumor| germ cell tumor| glioma| head and neck tumor| kidney tumor| liver tumor| lung …	chr1	+	22970118	22974603	NM_001114101	P02747	GO:0006955//GO:0006956//GO:0006958//GO:0030853//GO:0045087//GO:0045650//GO:0002376//GO:0006958//GO:0045087	immune response//complement activation//complement activation, classical pathway//negative regulation of granulocyte differentiation//innate immune response//negative regulation of macrophage differentiation//immune system process//complement activation, classical pathway//innate immune response	non-traceable author statement//traceable author statement//traceable author statement//inferred from direct assay//traceable author statement//inferred from direct assay//inferred from electronic annotation//inferred from electronic annotation//inferred from electronic annotation	GO:0005576//GO:0005576//GO:0005581//GO:0005615//GO:0070062//GO:0072562//GO:0005576	extracellular region//extracellular region//collagen trimer//extracellular space//extracellular exosome//blood microparticle//extracellular region	non-traceable author statement//traceable author statement//inferred from electronic annotation//inferred from direct assay//inferred from direct assay//inferred from direct assay//inferred from electronic annotation				GenMAPP	Complement_Activation_Classical
16660587	C1QB	713	NM_000491	1.00517	4.39079	-1.05445	4.34866	-1.08667	4.3267	-1.0599	4.35234	-1.09229	4.33037	4.38707	4.39451	4.31058	4.26716	NM_000491	complement component 1, q subcomponent, B chain	1p36.12	RefSeq	Homo sapiens complement component 1, q subcomponent, B chain (C1QB), mRNA.	100	61	14	14	FALSE	Hs.8986	adipose tissue| adrenal gland| bone| brain| connective tissue| eye| intestine| kidney| liver| lung| mammary gland| mouth| muscle| ovary| pancreas| parathyroid| pharynx| placenta| prostate| skin| spleen| stomach| testis| thymus| thyroid| trachea| uterus| vascular|adrenal tumor| breast (mammary gland) tumor| chondrosarcoma| colorectal tumor| gastrointestinal tumor| germ cell tumor| glioma| head and…	chr1	+	22979255	22988031	NM_000491	P02746	GO:0006956//GO:0006958//GO:0045087//GO:0048839//GO:0002376//GO:0006958//GO:0045087	complement activation//complement activation, classical pathway//innate immune response//inner ear development//immune system process//complement activation, classical pathway//innate immune response	traceable author statement//traceable author statement//traceable author statement//inferred from electronic annotation//inferred from electronic annotation//inferred from electronic annotation//inferred from electronic annotation	GO:0005576//GO:0005581//GO:0005602//GO:0070062//GO:0072562//GO:0005576	extracellular region//collagen trimer//complement component C1 complex//extracellular exosome//blood microparticle//extracellular region	traceable author statement//inferred from electronic annotation//traceable author statement//inferred from direct assay//inferred from direct assay//inferred from electronic annotation	GO:0005515//GO:0042803	protein binding//protein homodimerization activity	inferred from physical interaction//inferred from electronic annotation	GenMAPP	Complement_Activation_Classical
16660594			NONHSAT001490	-1.15462	3.92036	-1.2092	3.886	-1.37609	3.78816	-1.04727	3.78456	-1.19181	3.68927	4.02544	3.81802	3.75139	3.56487				NONCODE	Non-coding transcript identified by NONCODE: Linc	100	100	20	20	FALSE			chr1	+	23007533	23008941
16660596	EPHB2	2048	NM_001309192	-1.19121	4.48189	1.12215	4.69227	1.20741	4.74389	1.33671	4.56199	1.43829	4.61218	4.60988	4.35745	4.77614	4.8818	NM_001309192	EPH receptor B2	1p36.1-p35	RefSeq	Homo sapiens EPH receptor B2 (EPHB2), transcript variant 3, mRNA.	100	64	18	18	FALSE	Hs.523329	adipose tissue| bone| brain| connective tissue| embryonic tissue| eye| heart| intestine| kidney| larynx| liver| lung| mammary gland| mouth| muscle| ovary| pancreas| placenta| skin| stomach| testis| umbilical cord| uterus| breast (mammary gland) tumor| chondrosarcoma| colorectal tumor| gastrointestinal tumor| germ cell tumor| glioma| head and neck tumor| kidney tumor| liver tumor| lung tumor| non-…	chr1	+	23037331	23241823	NM_001309192	P29323	GO:0001525//GO:0001655//GO:0007399//GO:0007411//GO:0007411//GO:0007413//GO:0016310//GO:0018108//GO:0022038//GO:0042472//GO:0048013//GO:0048013//GO:0050878//GO:0051965//GO:0060021//GO:0060996//GO:0060997//GO:0071679//GO:0006468//GO:0007169//GO:0007275//GO:0007399//GO:0016310//GO:0048013//GO:0018108	angiogenesis//urogenital system development//nervous system development//axon guidance//axon guidance//axonal fasciculation//phosphorylation//peptidyl-tyrosine phosphorylation//corpus callosum development//inner ear morphogenesis//ephrin receptor signaling pathway//ephrin receptor signaling pathway//regulation of body fluid levels//positive regulation of synapse assembly//palate development//dend…	inferred from sequence or structural similarity//inferred from sequence or structural similarity//traceable author statement//inferred from sequence or structural similarity//traceable author statement//inferred from sequence or structural similarity//inferred from sequence or structural similarity//inferred from sequence or structural similarity//inferred from sequence or structural similarity//…	GO:0005576//GO:0005829//GO:0005886//GO:0005887//GO:0030424//GO:0030425//GO:0005886//GO:0005887//GO:0016020//GO:0016021//GO:0030424//GO:0030425//GO:0042995	extracellular region//cytosol//plasma membrane//integral component of plasma membrane//axon//dendrite//plasma membrane//integral component of plasma membrane//membrane//integral component of membrane//axon//dendrite//cell projection	traceable author statement//traceable author statement//traceable author statement//inferred from sequence or structural similarity//inferred from sequence or structural similarity//inferred from sequence or structural similarity//inferred from electronic annotation//inferred from electronic annotation//inferred from electronic annotation//inferred from electronic annotation//inferred from electr…	GO:0004713//GO:0005005//GO:0005005//GO:0005515//GO:0005524//GO:0000166//GO:0004672//GO:0004713//GO:0004714//GO:0005003//GO:0016301//GO:0016740	protein tyrosine kinase activity//transmembrane-ephrin receptor activity//transmembrane-ephrin receptor activity//protein binding//ATP binding//nucleotide binding//protein kinase activity//protein tyrosine kinase activity//transmembrane receptor protein tyrosine kinase activity//ephrin receptor activity//kinase activity//transferase activity	inferred from sequence or structural similarity//inferred from sequence or structural similarity//traceable author statement//inferred from physical interaction//inferred from electronic annotation//inferred from electronic annotation//inferred from electronic annotation//inferred from electronic annotation//inferred from electronic annotation//inferred from electronic annotation//inferred from e…
16660620	MIR4684	100616391	NR_039832	1.05659	4.66637	1.04143	4.65602	-1.04286	4.59645	-1.01456	4.6958	-1.10187	4.63573	4.62683	4.70624	4.68539	4.56628	NR_039832	microRNA 4684		RefSeq	Homo sapiens microRNA 4684 (MIR4684), microRNA.	100	100	15	15	FALSE			chr1	+	23046010	23046091
16660624	KDM1A	23028	NM_001009999	1.02629	9.69566	1.04931	9.71162	-1.01491	9.66628	1.02243	9.73039	-1.04159	9.68496	9.67696	9.7144	9.7464	9.65561	NM_001009999	lysine (K)-specific demethylase 1A	1p36.12	RefSeq	Homo sapiens lysine (K)-specific demethylase 1A (KDM1A), transcript variant 1, mRNA.	100	97	31	31	FALSE	Hs.591518	adrenal gland| ascites| bladder| blood| bone| bone marrow| brain| cervix| connective tissue| embryonic tissue| esophagus| eye| heart| intestine| kidney| larynx| liver| lung| lymph| lymph node| mammary gland| mouth| muscle| nerve| ovary| pancreas| parathyroid| pharynx| pituitary gland| placenta| prostate| salivary gland| skin| stomach| testis| thymus| thyroid| tonsil| uterus|adrenal tumor| bladder…	chr1	+	23345941	23410184	NM_001009999	O60341	GO:0000122//GO:0000122//GO:0001701//GO:0006325//GO:0006351//GO:0006357//GO:0006482//GO:0007264//GO:0007596//GO:0008283//GO:0010569//GO:0010725//GO:0021983//GO:0030851//GO:0032091//GO:0033169//GO:0033184//GO:0034644//GO:0034720//GO:0043392//GO:0043433//GO:0043433//GO:0043518//GO:0045648//GO:0045654//GO:0045892//GO:0045944//GO:0046886//GO:0051091//GO:0051572//GO:0051573//GO:0055001//GO:0055114//GO:…	negative regulation of transcription from RNA polymerase II promoter//negative regulation of transcription from RNA polymerase II promoter//in utero embryonic development//chromatin organization//transcription, DNA-templated//regulation of transcription from RNA polymerase II promoter//protein demethylation//small GTPase mediated signal transduction//blood coagulation//cell proliferation//regulat…	inferred from mutant phenotype//inferred from sequence or structural similarity//inferred from electronic annotation//traceable author statement//inferred from electronic annotation//inferred from mutant phenotype//inferred from mutant phenotype//traceable author statement//traceable author statement//inferred from electronic annotation//inferred from mutant phenotype//inferred from electronic an…	GO:0000790//GO:0000790//GO:0005634//GO:0005654//GO:0005654//GO:0005667//GO:0043234//GO:1990391//GO:0005634//GO:0005667	nuclear chromatin//nuclear chromatin//nucleus//nucleoplasm//nucleoplasm//transcription factor complex//protein complex//DNA repair complex//nucleus//transcription factor complex	inferred from direct assay//inferred from sequence or structural similarity//inferred from direct assay//inferred from direct assay//traceable author statement//inferred from sequence or structural similarity//inferred from direct assay//inferred from direct assay//inferred from electronic annotation//inferred from electronic annotation	GO:0001085//GO:0002039//GO:0003682//GO:0003700//GO:0005515//GO:0008134//GO:0016491//GO:0019899//GO:0030374//GO:0032451//GO:0032452//GO:0032452//GO:0032453//GO:0032454//GO:0034648//GO:0043426//GO:0044212//GO:0050660//GO:0050681//GO:0003677//GO:0016491//GO:0032452//GO:0044212//GO:0050660	RNA polymerase II transcription factor binding//p53 binding//chromatin binding//transcription factor activity, sequence-specific DNA binding//protein binding//transcription factor binding//oxidoreductase activity//enzyme binding//ligand-dependent nuclear receptor transcription coactivator activity//demethylase activity//histone demethylase activity//histone demethylase activity//histone demethyla…	inferred from electronic annotation//inferred from physical interaction//inferred from direct assay//inferred from electronic annotation//inferred from physical interaction//inferred from direct assay//inferred from direct assay//inferred from physical interaction//inferred from mutant phenotype//inferred from mutant phenotype//not recorded//inferred from direct assay//inferred from direct assay/…
16660648	MIR3115	100422866	NR_036057	-1.08359	4.60751	-1.0622	4.62205	1.09751	4.73242	1.02014	4.56432	1.18925	4.67331	4.66578	4.54996	4.57873	4.80001	NR_036057	microRNA 3115		RefSeq	Homo sapiens microRNA 3115 (MIR3115), microRNA.	100	100	15	15	FALSE			chr1	+	23370798	23370865
16660650			ENST00000384208	1.2663	3.16835	-1.3164	2.79729	1.57747	3.31515	-1.66696	2.95169	1.24573	3.49814	3.00261	3.34323	2.60601	3.66022				ENSEMBL	RNA, U6 small nuclear 514, pseudogene [gene_biotype:snRNA transcript_biotype:snRNA]	100	100	10	10	FALSE			chr1	+	23489197	23489303
16660652			ENST00000516769	-1.2963	6.34527	1.94553	6.99886	-1.03251	6.51211	2.52199	6.79543	1.25549	6.32282	6.53523	6.16083	7.49539	6.48908				ENSEMBL	RNA, U6 small nuclear 135, pseudogene [gene_biotype:snRNA transcript_biotype:snRNA]	100	100	10	10	FALSE			chr1	+	23490446	23490546
16660654	ZNF436-AS1	148898	NR_033690	1.20742	4.88951	1.20559	4.88845	1.28212	4.93145	-1.00152	5.02628	1.06187	5.07048	4.75544	5.02737	5.02518	5.11397	NR_033690	ZNF436 antisense RNA 1	1p36.12	RefSeq	Homo sapiens ZNF436 antisense RNA 1 (ZNF436-AS1), transcript variant 1, long non-coding RNA.	100	100	24	24	FALSE	Hs.61884	ascites| brain| embryonic tissue| eye| heart| kidney| lung| lymph node| mammary gland| mouth| ovary| placenta| spleen| stomach| testis| thymus| uterus| breast (mammary gland) tumor| gastrointestinal tumor| germ cell tumor| glioma| head and neck tumor| kidney tumor| leukemia| normal| soft tissue/muscle tissue tumor| uterine tumor| fetus| adult	chr1	+	23695464	23698332	NR_033690	Q8NC38
16660664	MDS2	259283	NR_027042	1.1693	4.00721	1.32059	4.09165	1.09341	3.95986	1.12938	4.20847	-1.06941	4.07292	3.89597	4.12162	4.29715	4.0248	NR_027042	myelodysplastic syndrome 2 translocation associated	1p36	RefSeq	Homo sapiens myelodysplastic syndrome 2 translocation associated (MDS2), long non-coding RNA.	100	68	15	15	FALSE	Hs.523369	intestine| lung| testis| colorectal tumor| lung tumor| adult	chr1	+	23907985	23967058	NR_027042	Q8NDY4				GO:0005615	extracellular space	inferred from direct assay
16660673	RPL11	6135	NM_000975	1.01673	10.4752	1.00219	10.4648	1.02074	10.478	-1.01451	10.4768	1.00395	10.49	10.4633	10.4872	10.4664	10.4929	NM_000975	ribosomal protein L11	1p36.1-p35	RefSeq	Homo sapiens ribosomal protein L11 (RPL11), transcript variant 1, mRNA.	100	52	12	12	FALSE	Hs.719951	adipose tissue| adrenal gland| ascites| bladder| blood| bone| bone marrow| brain| cervix| connective tissue| ear| embryonic tissue| esophagus| eye| heart| intestine| kidney| larynx| liver| lung| lymph| lymph node| mammary gland| mouth| muscle| nerve| ovary| pancreas| parathyroid| pharynx| pituitary gland| placenta| prostate| salivary gland| skin| spleen| stomach| testis| thymus| thyroid| tonsil| …	chr1	+	24018269	24022915	NM_000975	P62913	GO:0000027//GO:0000184//GO:0006364//GO:0006412//GO:0006412//GO:0006413//GO:0006414//GO:0006415//GO:0006605//GO:0006614//GO:0010467//GO:0016032//GO:0019058//GO:0019083//GO:0034504//GO:0042273//GO:0044267//GO:0000027//GO:0006412	ribosomal large subunit assembly//nuclear-transcribed mRNA catabolic process, nonsense-mediated decay//rRNA processing//translation//translation//translational initiation//translational elongation//translational termination//protein targeting//SRP-dependent cotranslational protein targeting to membrane//gene expression//viral process//viral life cycle//viral transcription//protein localization to…	not recorded//traceable author statement//inferred from mutant phenotype//non-traceable author statement//traceable author statement//traceable author statement//traceable author statement//traceable author statement//inferred from mutant phenotype//traceable author statement//traceable author statement//traceable author statement//traceable author statement//traceable author statement//inferred …	GO:0005730//GO:0005737//GO:0005829//GO:0016020//GO:0022625//GO:0070062//GO:0005622//GO:0005634//GO:0005730//GO:0005840//GO:0022625//GO:0030529	nucleolus//cytoplasm//cytosol//membrane//cytosolic large ribosomal subunit//extracellular exosome//intracellular//nucleus//nucleolus//ribosome//cytosolic large ribosomal subunit//ribonucleoprotein complex	inferred from direct assay//inferred from direct assay//traceable author statement//inferred from direct assay//inferred from direct assay//inferred from direct assay//inferred from electronic annotation//inferred from electronic annotation//inferred from electronic annotation//inferred from electronic annotation//traceable author statement//inferred from electronic annotation	GO:0003723//GO:0003735//GO:0005515//GO:0019843//GO:0044822//GO:0003723//GO:0003735//GO:0003735	RNA binding//structural constituent of ribosome//protein binding//rRNA binding//poly(A) RNA binding//RNA binding//structural constituent of ribosome//structural constituent of ribosome	traceable author statement//non-traceable author statement//inferred from physical interaction//inferred from electronic annotation//inferred from direct assay//inferred from electronic annotation//inferred from electronic annotation//traceable author statement	GenMAPP//GenMAPP	Ribosomal_Proteins//Ribosomal_Proteins
16660685	TCEB3	6924	NM_003198	-1.10874	7.10726	-1.09071	7.1192	-1.16047	7.07394	1.01653	7.045	-1.04666	7.00022	7.18211	7.03319	7.05684	6.9674	NM_003198	transcription elongation factor B (SIII), polypeptide 3 (110kDa, elongin A)	1p36.1	RefSeq	Homo sapiens transcription elongation factor B (SIII), polypeptide 3 (110kDa, elongin A) (TCEB3), mRNA.	100	85	17	17	FALSE	Hs.15535	adipose tissue| adrenal gland| ascites| bladder| blood| bone| bone marrow| brain| cervix| connective tissue| embryonic tissue| esophagus| eye| heart| intestine| kidney| liver| lung| lymph| lymph node| mammary gland| mouth| muscle| ovary| pancreas| pharynx| placenta| prostate| skin| spleen| testis| thyroid| tonsil| trachea| uterus| vascular| bladder carcinoma| breast (mammary gland) tumor| cervica…	chr1	+	24069645	24088549	NM_003198	Q14241	GO:0006357//GO:0006366//GO:0006368//GO:0006368//GO:0010467//GO:0016032//GO:0042787//GO:0050434//GO:0006351//GO:0006355//GO:0006357//GO:0006368//GO:0042787	regulation of transcription from RNA polymerase II promoter//transcription from RNA polymerase II promoter//transcription elongation from RNA polymerase II promoter//transcription elongation from RNA polymerase II promoter//gene expression//viral process//protein ubiquitination involved in ubiquitin-dependent protein catabolic process//positive regulation of viral transcription//transcription, DN…	inferred from electronic annotation//traceable author statement//not recorded//traceable author statement//traceable author statement//traceable author statement//not recorded//traceable author statement//inferred from electronic annotation//inferred from electronic annotation//traceable author statement////	GO:0005615//GO:0005654//GO:0016021//GO:0070449//GO:0005634//GO:0070449	extracellular space//nucleoplasm//integral component of membrane//elongin complex//nucleus//elongin complex	inferred from direct assay//traceable author statement//inferred from electronic annotation//not recorded//inferred from electronic annotation//	GO:0003677//GO:0004842//GO:0005515//GO:0004842	DNA binding//ubiquitin-protein transferase activity//protein binding//ubiquitin-protein transferase activity	inferred from electronic annotation//not recorded//inferred from physical interaction//
16660700	PITHD1	57095	NM_020362	1.16043	6.61381	1.20116	6.63825	-1.16645	6.39533	1.0351	6.74685	-1.35358	6.49995	6.50735	6.72201	6.77178	6.28523	NM_020362	PITH (C-terminal proteasome-interacting domain of thioredoxin-like) domain containing 1	1p36.11	RefSeq	Homo sapiens PITH (C-terminal proteasome-interacting domain of thioredoxin-like) domain containing 1 (PITHD1), mRNA.	100	80	16	16	FALSE	Hs.31819	adipose tissue| adrenal gland| ascites| blood| bone| bone marrow| brain| cervix| connective tissue| embryonic tissue| esophagus| eye| heart| intestine| kidney| liver| lung| lymph| lymph node| mammary gland| mouth| muscle| nerve| ovary| pancreas| parathyroid| pharynx| pituitary gland| placenta| prostate| skin| spleen| stomach| testis| thymus| thyroid| tonsil| uterus| vascular|adrenal tumor| breast…	chr1	+	24104876	24115148	NM_020362	Q9GZP4				GO:0005634	nucleus	inferred from direct assay
16660713	LYPLA2	11313	XM_005245728	-1.06103	5.95821	-1.0733	5.94985	-1.02819	5.98101	-1.01157	5.90733	1.03194	5.93827	6.0011	5.91563	5.89904	5.96099	XM_005245728	lysophospholipase II	1p36.11	RefSeq	PREDICTED: Homo sapiens lysophospholipase II (LYPLA2), transcript variant X1, mRNA.	100	36	4	4	FALSE	Hs.533479	adrenal gland| ascites| bladder| blood| bone| brain| cervix| connective tissue| embryonic tissue| eye| heart| intestine| kidney| larynx| liver| lung| lymph| lymph node| mammary gland| muscle| nerve| ovary| pancreas| parathyroid| pituitary gland| placenta| prostate| salivary gland| skin| spleen| stomach| testis| thymus| thyroid| tonsil| uterus|adrenal tumor| breast (mammary gland) tumor| cervical …	chr1	+	24117460	24122029	XM_005245728	O95372	GO:0002084//GO:0006631//GO:0002084//GO:0006629	protein depalmitoylation//fatty acid metabolic process//protein depalmitoylation//lipid metabolic process	not recorded//inferred from electronic annotation////inferred from electronic annotation	GO:0005737//GO:0070062//GO:0005737//GO:0005737	cytoplasm//extracellular exosome//cytoplasm//cytoplasm	not recorded//inferred from direct assay////inferred from electronic annotation	GO:0008474//GO:0052689//GO:0008474//GO:0016787//GO:0052689	palmitoyl-(protein) hydrolase activity//carboxylic ester hydrolase activity//palmitoyl-(protein) hydrolase activity//hydrolase activity//carboxylic ester hydrolase activity	not recorded//not recorded////inferred from electronic annotation//
16660732			NONHSAT001566	-1.23139	1.54028	1.12241	1.77908	1.03961	1.72553	1.38213	1.61409	1.28017	1.5655	1.69773	1.39744	1.86433	1.75378				NONCODE	Non-coding transcript identified by NONCODE	100	100	8	8	FALSE			chr1	+	24208745	24208842
16660734	MIR378F	100616492	NR_039615	1.14864	3.94182	-1.18368	3.7195	1.01343	3.85274	-1.35962	3.81502	-1.13341	3.95168	3.84313	4.04305	3.59985	3.86238	NR_039615	microRNA 378f	1p36.11	RefSeq	Homo sapiens microRNA 378f (MIR378F), microRNA.	100	100	18	18	FALSE			chr1	+	24255560	24255637
16660736	PNRC2	55629	NM_017761	1.13056	2.31811	1.13139	2.31862	1.07499	2.28284	1.00073	2.40884	-1.0517	2.37168	2.23128	2.40832	2.40937	2.3356	NM_017761	proline-rich nuclear receptor coactivator 2	1p36.11	RefSeq	Homo sapiens proline-rich nuclear receptor coactivator 2 (PNRC2), mRNA.	100	13	1	1	FALSE	Hs.7862//Hs.512636	adipose tissue| ascites| bladder| blood| brain| connective tissue| embryonic tissue| intestine| kidney| liver| lung| placenta| prostate| skin| spleen| stomach| testis| thymus| thyroid| tonsil| uterus| vascular| chondrosarcoma| colorectal tumor| gastrointestinal tumor| germ cell tumor| glioma| head and neck tumor| kidney tumor| liver tumor| normal| primitive neuroectodermal tumor of the CNS| prost…	chr1	+	24285599	24289952	NM_017761	Q9NPJ4	GO:0000184//GO:0006351//GO:0006355//GO:0031087//GO:0000184//GO:0001843//GO:0001843//GO:0003007//GO:0003007//GO:0006915//GO:0006919//GO:0007165//GO:0007264//GO:0008285//GO:0008285//GO:0008360//GO:0021575//GO:0021575//GO:0030036//GO:0030036//GO:0030336//GO:0030336//GO:0030900//GO:0030900//GO:0032956//GO:0035023//GO:0035024//GO:0035307//GO:0043547//GO:0043547//GO:0048041//GO:0048041//GO:0051056//GO:…	nuclear-transcribed mRNA catabolic process, nonsense-mediated decay//transcription, DNA-templated//regulation of transcription, DNA-templated//deadenylation-independent decapping of nuclear-transcribed mRNA//nuclear-transcribed mRNA catabolic process, nonsense-mediated decay//neural tube closure//neural tube closure//heart morphogenesis//heart morphogenesis//apoptotic process//activation of cyste…	inferred from direct assay//inferred from electronic annotation//inferred from electronic annotation//traceable author statement//inferred from electronic annotation//inferred from electronic annotation//inferred from sequence or structural similarity//inferred from electronic annotation//inferred from sequence or structural similarity//inferred from direct assay//inferred from direct assay//infe…	GO:0000932//GO:0005634//GO:0000932//GO:0005634//GO:0005737//GO:0005737//GO:0005829//GO:0005829//GO:0005901//GO:0005925//GO:0005925//GO:0016020//GO:0030054//GO:0030864//GO:0032587	cytoplasmic mRNA processing body//nucleus//cytoplasmic mRNA processing body//nucleus//cytoplasm//cytoplasm//cytosol//cytosol//caveola//focal adhesion//focal adhesion//membrane//cell junction//cortical actin cytoskeleton//ruffle membrane	inferred from direct assay//inferred from direct assay//inferred from electronic annotation//inferred from electronic annotation//inferred from electronic annotation//inferred from direct assay//inferred from direct assay//traceable author statement//inferred from direct assay//inferred from direct assay//inferred from electronic annotation//inferred from electronic annotation//inferred from elec…	GO:0005515//GO:0005096//GO:0005096//GO:0008289//GO:0042169	protein binding//GTPase activator activity//GTPase activator activity//lipid binding//SH2 domain binding	inferred from physical interaction//inferred from direct assay//inferred from mutant phenotype//inferred from electronic annotation//inferred from physical interaction
16660742	LOC105376863	105376863	XR_935252	1.00622	4.38427	-1.02209	4.36401	1.29232	4.56103	-1.02844	4.36846	1.28433	4.56568	4.3798	4.38874	4.34828	4.74976	XR_935252	uncharacterized LOC105376863		RefSeq	PREDICTED: Homo sapiens uncharacterized LOC105376863 (LOC105376863), transcript variant X3, ncRNA.	100	100	14	14	FALSE			chr1	+	24348319	24350190
16660745			ENST00000439239	-1.08057	5.39469	-1.13888	5.35624	1.01663	5.46275	-1.05396	5.30103	1.09853	5.40644	5.45087	5.33908	5.26326	5.47466				ENSEMBL	havana:known chromosome:GRCh38:1:24040835:24086799:1 gene:ENSG00000225315 gene_biotype:antisense transcript_biotype:antisense	96	100	25	26	FALSE			chr1	+	24367343	24413289
16660749			ENST00000429191	1.18625	3.94464	1.10255	3.89314	-1.32207	3.61636	-1.07592	4.01664	-1.56831	3.73107	3.82336	4.06977	3.9642	3.42056				ENSEMBL	havana:known chromosome:GRCh38:1:24066774:24083565:1 gene:ENSG00000230703 gene_biotype:antisense transcript_biotype:antisense	100	100	22	22	FALSE			chr1	+	24393264	24410055
16660753	LOC284632	284632	NR_027087	1.44447	4.19077	2.22017	4.47237	2.19285	4.46451	1.53701	4.76442	1.5181	4.75604	3.93389	4.46443	5.08456	5.0667	NR_027087	uncharacterized LOC284632	1p36.11	RefSeq	Homo sapiens uncharacterized LOC284632 (LOC284632), long non-coding RNA.	100	100	9	9	FALSE	Hs.638906	testis| normal	chr1	+	24526730	24538183
16660757	GRHL3	57822	NM_001195010	1.2448	3.56824	1.79275	3.81167	2.00114	3.88206	1.44018	3.98414	1.60759	4.05771	3.41377	3.72969	4.25594	4.41459	NM_001195010	grainyhead-like transcription factor 3	1p36.11	RefSeq	Homo sapiens grainyhead-like transcription factor 3 (GRHL3), transcript variant 4, mRNA.	100	67	8	8	FALSE	Hs.657920	embryonic tissue| eye| intestine| kidney| larynx| lung| mammary gland| mouth| ovary| parathyroid| placenta| skin| testis| thymus| trachea| uterus| breast (mammary gland) tumor| colorectal tumor| germ cell tumor| head and neck tumor| normal| retinoblastoma| uterine tumor|embryoid body| fetus| adult	chr1	+	24645812	24690972	NM_001195010	Q8TE85	GO:0001736//GO:0001843//GO:0006357//GO:0006366//GO:0007389//GO:0007398//GO:0007417//GO:0008544//GO:0032956//GO:0042060//GO:0043547//GO:0045944//GO:0061029//GO:0061436//GO:0090103//GO:0090179//GO:0001843//GO:0006351//GO:0006355//GO:0006357//GO:0008544//GO:0010628//GO:0045893//GO:0045944	establishment of planar polarity//neural tube closure//regulation of transcription from RNA polymerase II promoter//transcription from RNA polymerase II promoter//pattern specification process//ectoderm development//central nervous system development//epidermis development//regulation of actin cytoskeleton organization//wound healing//positive regulation of GTPase activity//positive regulation of…	inferred from electronic annotation//inferred from sequence or structural similarity//not recorded//inferred from direct assay//inferred from electronic annotation//inferred from electronic annotation//inferred from electronic annotation//inferred from sequence or structural similarity//inferred from genetic interaction//inferred from electronic annotation//inferred from electronic annotation//in…	GO:0005634//GO:0005654//GO:0005737//GO:0005634	nucleus//nucleoplasm//cytoplasm//nucleus	inferred from direct assay//inferred from direct assay//inferred from direct assay//inferred from electronic annotation	GO:0001228//GO:0003700//GO:0005515//GO:0031490//GO:0043565//GO:0043565//GO:0000981//GO:0003677//GO:0003700//GO:0043565//GO:0043565	transcriptional activator activity, RNA polymerase II transcription regulatory region sequence-specific binding//transcription factor activity, sequence-specific DNA binding//protein binding//chromatin DNA binding//sequence-specific DNA binding//sequence-specific DNA binding//RNA polymerase II transcription factor activity, sequence-specific DNA binding//DNA binding//transcription factor activity…	inferred from direct assay//not recorded//inferred from physical interaction//inferred from direct assay//not recorded//inferred from sequence or structural similarity//inferred from electronic annotation//inferred from electronic annotation//////inferred from electronic annotation
16660785	NIPAL3	57185	NM_020448	-1.14449	7.48787	-1.30092	7.39365	1.0868	7.64566	-1.13668	7.29815	1.24383	7.5469	7.58585	7.39115	7.20632	7.70594	NM_020448	NIPA-like domain containing 3	1p36.12-p35.1	RefSeq	Homo sapiens NIPA-like domain containing 3 (NIPAL3), mRNA.	100	68	28	28	FALSE	Hs.523442	bladder| blood| bone| brain| cervix| connective tissue| embryonic tissue| esophagus| eye| heart| intestine| kidney| larynx| liver| lung| lymph| lymph node| mammary gland| mouth| muscle| ovary| pancreas| parathyroid| pharynx| placenta| prostate| skin| spleen| stomach| testis| thymus| thyroid| tonsil| trachea| umbilical cord| uterus| vascular| bladder carcinoma| breast (mammary gland) tumor| cervic…	chr1	+	24742245	24799473	NM_020448	Q6P499	GO:0015693//GO:1903830	magnesium ion transport//magnesium ion transmembrane transport	inferred from electronic annotation//inferred from electronic annotation	GO:0016021//GO:0016020	integral component of membrane//membrane	inferred from electronic annotation//inferred from electronic annotation	GO:0005515//GO:0015095	protein binding//magnesium ion transmembrane transporter activity	inferred from physical interaction//inferred from electronic annotation
16660810	RCAN3	11123	NM_001251977	-1.2617	7.85613	-1.319	7.82333	-1.13664	7.93268	-1.04541	7.65813	1.11003	7.76516	8.0256	7.69023	7.62616	7.84083	NM_001251977	RCAN family member 3	1p36.11	RefSeq	Homo sapiens RCAN family member 3 (RCAN3), transcript variant 2, mRNA.	100	81	22	22	FALSE	Hs.656799//Hs.737226	bone| brain| connective tissue| esophagus| heart| intestine| kidney| liver| lung| lymph node| mammary gland| muscle| ovary| pancreas| placenta| prostate| skin| testis| thyroid| uterus| breast (mammary gland) tumor| chondrosarcoma| esophageal tumor| germ cell tumor| head and neck tumor| kidney tumor| lung tumor| lymphoma| normal| ovarian tumor| pancreatic tumor| prostate cancer| skin tumor| soft t…	chr1	+	24828841	24863898	NM_001251977	Q9UKA8	GO:0009653//GO:0019722//GO:0050790//GO:0070884//GO:0050790//GO:0070884	anatomical structure morphogenesis//calcium-mediated signaling//regulation of catalytic activity//regulation of calcineurin-NFAT signaling cascade//regulation of catalytic activity//regulation of calcineurin-NFAT signaling cascade	traceable author statement//inferred from electronic annotation//not recorded//not recorded////	GO:0005737//GO:0005737//GO:0005622	cytoplasm//cytoplasm//intracellular	not recorded////inferred from electronic annotation	GO:0003723//GO:0005515//GO:0008597//GO:0031013//GO:0008597//GO:0000166	RNA binding//protein binding//calcium-dependent protein serine/threonine phosphatase regulator activity//troponin I binding//calcium-dependent protein serine/threonine phosphatase regulator activity//nucleotide binding	traceable author statement//inferred from physical interaction//not recorded//inferred from physical interaction////inferred from electronic annotation
16660822	NCMAP	400746	NM_001010980	-1.16091	4.05181	1.01492	4.17153	-1.06561	4.11477	1.17822	4.06219	1.08943	4.00692	4.16086	3.94561	4.18222	4.06918	NM_001010980	noncompact myelin associated protein	1p36.11	RefSeq	Homo sapiens noncompact myelin associated protein (NCMAP), mRNA.	100	78	14	14	FALSE	Hs.200253	brain| lung| mammary gland| nerve| pancreas| placenta| thyroid| trachea| breast (mammary gland) tumor| head and neck tumor| lung tumor| normal| fetus| juvenile| adult	chr1	+	24882567	24935819	NM_001010980	Q5T1S8	GO:0031643//GO:0032290	positive regulation of myelination//peripheral nervous system myelin formation	inferred from sequence or structural similarity//inferred from sequence or structural similarity	GO:0005887//GO:0033270//GO:0043220//GO:0005886//GO:0016020//GO:0016021	integral component of plasma membrane//paranode region of axon//Schmidt-Lanterman incisure//plasma membrane//membrane//integral component of membrane	inferred from sequence or structural similarity//inferred from sequence or structural similarity//inferred from sequence or structural similarity//inferred from electronic annotation//inferred from electronic annotation//inferred from electronic annotation	GO:0019911	structural constituent of myelin sheath	inferred from sequence or structural similarity
16660828	SRRM1	10250	NM_001303448	-1.10304	10.4232	-1.15087	10.3923	-1.10752	10.4202	-1.04337	10.322	-1.00406	10.3498	10.4942	10.3527	10.2914	10.3468	NM_001303448	serine/arginine repetitive matrix 1	1p36.11	RefSeq	Homo sapiens serine/arginine repetitive matrix 1 (SRRM1), transcript variant 1, mRNA.	100	69	18	18	FALSE	Hs.18192	adipose tissue| adrenal gland| ascites| bladder| blood| bone| bone marrow| brain| cervix| connective tissue| embryonic tissue| esophagus| eye| heart| intestine| kidney| larynx| liver| lung| lymph| lymph node| mammary gland| mouth| muscle| nerve| ovary| pancreas| pharynx| pituitary gland| placenta| prostate| salivary gland| skin| spleen| stomach| testis| thymus| thyroid| trachea| umbilical cord| u…	chr1	+	24958207	24999772	NM_001303448	Q8IYB3	GO:0000375//GO:0000398//GO:0000398//GO:0006366//GO:0006369//GO:0006406//GO:0008380//GO:0010467//GO:0031124//GO:0006397//GO:0008380	RNA splicing, via transesterification reactions//mRNA splicing, via spliceosome//mRNA splicing, via spliceosome//transcription from RNA polymerase II promoter//termination of RNA polymerase II transcription//mRNA export from nucleus//RNA splicing//gene expression//mRNA 3'-end processing//mRNA processing//RNA splicing	traceable author statement//inferred by curator//traceable author statement//traceable author statement//traceable author statement//traceable author statement//traceable author statement//traceable author statement//traceable author statement//inferred from electronic annotation//inferred from electronic annotation	GO:0005634//GO:0005654//GO:0005654//GO:0005829//GO:0016363//GO:0016607//GO:0071013//GO:0005634//GO:0005681	nucleus//nucleoplasm//nucleoplasm//cytosol//nuclear matrix//nuclear speck//catalytic step 2 spliceosome//nucleus//spliceosomal complex	traceable author statement//inferred from direct assay//traceable author statement//traceable author statement//inferred from electronic annotation//inferred from electronic annotation//inferred from direct assay//inferred from electronic annotation//inferred from electronic annotation	GO:0003677//GO:0005515//GO:0044822//GO:0003723	DNA binding//protein binding//poly(A) RNA binding//RNA binding	inferred from electronic annotation//inferred from physical interaction//inferred from direct assay//inferred from electronic annotation	GenMAPP	mRNA_processing_Reactome
16660863	CLIC4	25932	NM_013943	-1.18728	8.9813	-1.45379	8.83195	-1.29375	8.91826	-1.22447	8.71101	-1.08968	8.79615	9.10598	8.85832	8.56616	8.73442	NM_013943	chloride intracellular channel 4	1p36.11	RefSeq	Homo sapiens chloride intracellular channel 4 (CLIC4), mRNA.	100	83	20	20	FALSE	Hs.440544	adipose tissue| adrenal gland| ascites| bladder| blood| bone| bone marrow| brain| cervix| connective tissue| ear| embryonic tissue| eye| heart| intestine| kidney| liver| lung| lymph| lymph node| mammary gland| mouth| muscle| nerve| ovary| pancreas| parathyroid| placenta| prostate| salivary gland| skin| spleen| stomach| testis| thymus| thyroid| trachea| umbilical cord| uterus| vascular|adrenal tum…	chr1	+	25071760	25170815	NM_013943	Q9Y696	GO:0001525//GO:0001886//GO:0006749//GO:0006821//GO:0006915//GO:0007035//GO:0009566//GO:0030154//GO:0030216//GO:0030336//GO:0034765//GO:0035088//GO:0035264//GO:0048754//GO:0051493//GO:0061299//GO:0071277//GO:1902476//GO:0001525//GO:0001525//GO:0006749//GO:0006810//GO:0006811//GO:0006821//GO:1902476//GO:1902476	angiogenesis//endothelial cell morphogenesis//glutathione metabolic process//chloride transport//apoptotic process//vacuolar acidification//fertilization//cell differentiation//keratinocyte differentiation//negative regulation of cell migration//regulation of ion transmembrane transport//establishment or maintenance of apical/basal cell polarity//multicellular organism growth//branching morphogen…	not recorded//inferred from electronic annotation//not recorded//non-traceable author statement//inferred from electronic annotation//inferred from electronic annotation//inferred from electronic annotation//traceable author statement//inferred from mutant phenotype//inferred from direct assay//inferred from electronic annotation//non-traceable author statement//inferred from electronic annotatio…	GO:0005622//GO:0005737//GO:0005739//GO:0005813//GO:0005829//GO:0005886//GO:0005902//GO:0005911//GO:0009986//GO:0015629//GO:0015630//GO:0016363//GO:0030496//GO:0030659//GO:0034707//GO:0045177//GO:0048471//GO:0070062//GO:0005634//GO:0005737//GO:0005739//GO:0005815//GO:0005856//GO:0005886//GO:0016020//GO:0016021//GO:0016363//GO:0030054//GO:0031410	intracellular//cytoplasm//mitochondrion//centrosome//cytosol//plasma membrane//microvillus//cell-cell junction//cell surface//actin cytoskeleton//microtubule cytoskeleton//nuclear matrix//midbody//cytoplasmic vesicle membrane//chloride channel complex//apical part of cell//perinuclear region of cytoplasm//extracellular exosome//nucleus//cytoplasm//mitochondrion//microtubule organizing center//cyt…	inferred from direct assay//inferred from direct assay//inferred from direct assay//inferred from direct assay//inferred from direct assay//inferred from direct assay//inferred from direct assay//inferred from direct assay//inferred from direct assay//traceable author statement//inferred from direct assay//inferred from direct assay//inferred from direct assay//inferred from electronic annotation…	GO:0004364//GO:0005244//GO:0005254//GO:0005515//GO:0004364//GO:0005254	glutathione transferase activity//voltage-gated ion channel activity//chloride channel activity//protein binding//glutathione transferase activity//chloride channel activity	not recorded//inferred from electronic annotation//inferred from electronic annotation//inferred from physical interaction////traceable author statement
16660876				1.54628	6.29673	1.24584	6.14668	1.54988	6.29832	-1.24115	6.46125	1.00233	6.62065	5.99017	6.61897	6.30729	6.62233													chr1	+	25236634	25236727
16660878	LOC105376878	105376878	XR_935714	-1.00425	3.07703	1.0649	3.12512	-1.05672	3.04004	1.06943	3.12202	-1.05225	3.03701	3.08009	3.07397	3.17081	3.0005	XR_935714	uncharacterized LOC105376878		RefSeq	PREDICTED: Homo sapiens uncharacterized LOC105376878 (LOC105376878), transcript variant X1, ncRNA.	100	64	14	14	FALSE			chr1	+	25287836	25289588
16660882	MIR4425	100616365	NR_039623	1.35418	3.56556	1.24262	3.50675	1.51491	3.64086	-1.08977	3.72844	1.11869	3.87103	3.35355	3.79097	3.66694	3.95278	NR_039623	microRNA 4425		RefSeq	Homo sapiens microRNA 4425 (MIR4425), microRNA.	100	100	23	23	FALSE			chr1	+	25349994	25350077
16660884	LOC105376879	105376879	XR_935737	1.28336	4.31821	1.04827	4.17587	-1.17356	4.0249	-1.22426	4.35352	-1.50609	4.19613	4.142	4.50192	4.21001	3.91111	XR_935737	uncharacterized LOC105376879		RefSeq	PREDICTED: Homo sapiens uncharacterized LOC105376879 (LOC105376879), transcript variant X1, ncRNA.	100	100	19	19	FALSE			chr1	+	25367664	25373839
16660888			ENST00000455902	-1.31673	3.37176	-1.42622	3.31009	-1.17284	3.45917	-1.08316	3.12097	1.12269	3.26153	3.57608	3.17912	3.06388	3.34608				ENSEMBL	havana:known chromosome:GRCh38:1:25208139:25208869:1 gene:ENSG00000231953 gene_biotype:antisense transcript_biotype:antisense	100	100	20	20	FALSE			chr1	+	25534630	25535360
16660891	RHD	6007	NM_001127691	1.1319	3.56389	-1.0326	3.45242	1.00128	3.47656	-1.1688	3.54009	-1.13046	3.56484	3.47564	3.65439	3.42936	3.47748	NM_001127691	Rh blood group, D antigen	1p36.11	RefSeq	Homo sapiens Rh blood group, D antigen (RHD), transcript variant 2, mRNA.	100	67	8	8	FALSE	Hs.449968	blood| bone marrow| brain| connective tissue| embryonic tissue| intestine| lymph node| muscle| pituitary gland| thyroid| uterus| colorectal tumor| head and neck tumor| leukemia| normal| soft tissue/muscle tissue tumor| fetus| adult	chr1	+	25598981	25656936	NM_001127691	P18577	GO:0072488//GO:0015696	ammonium transmembrane transport//ammonium transport	inferred from electronic annotation//inferred from electronic annotation	GO:0005887//GO:0016020//GO:0016021	integral component of plasma membrane//membrane//integral component of membrane	traceable author statement//inferred from electronic annotation//inferred from electronic annotation	GO:0008519	ammonium transmembrane transporter activity	inferred from electronic annotation
16660906	TMEM50A	23585	NM_014313	-1.09294	10.0907	-1.04491	10.1233	-1.11443	10.0766	1.04597	10.0592	-1.01966	10.0127	10.155	10.0268	10.0916	9.99871	NM_014313	transmembrane protein 50A	1p36.11	RefSeq	Homo sapiens transmembrane protein 50A (TMEM50A), mRNA.	100	77	17	17	FALSE	Hs.705699	adrenal gland| ascites| bladder| blood| bone| bone marrow| brain| cervix| connective tissue| embryonic tissue| esophagus| eye| heart| intestine| kidney| larynx| liver| lung| lymph| lymph node| mammary gland| mouth| muscle| ovary| pancreas| parathyroid| pharynx| placenta| prostate| skin| spleen| stomach| testis| thymus| thyroid| trachea| umbilical cord| uterus| vascular|adrenal tumor| bladder carc…	chr1	+	25664408	25688852	NM_014313	O95807				GO:0005783//GO:0016021//GO:0005737//GO:0016020	endoplasmic reticulum//integral component of membrane//cytoplasm//membrane	inferred from direct assay//inferred from electronic annotation//inferred from electronic annotation//inferred from electronic annotation
16660917			NONHSAT001717	1.09385	2.0325	1.09254	2.03166	1.04868	2.00281	-1.00119	2.09737	-1.04307	2.06759	1.96882	2.09823	2.09651	2.03739				NONCODE	Non-coding transcript identified by NONCODE	100	100	14	14	FALSE			chr1	+	25667462	25667525
16660919	TMEM57	55219	NM_001282564	-1.17215	7.29758	-1.31683	7.21179	-1.16921	7.29942	-1.12343	7.09945	1.00252	7.18572	7.41306	7.1839	7.01599	7.18753	NM_001282564	transmembrane protein 57	1p36.11|1p36.11	RefSeq	Homo sapiens transmembrane protein 57 (TMEM57), transcript variant 2, mRNA.	100	90	18	18	FALSE	Hs.189782	adrenal gland| ascites| blood| bone| bone marrow| brain| cervix| embryonic tissue| eye| heart| intestine| kidney| larynx| liver| lung| lymph node| mammary gland| mouth| muscle| nerve| pancreas| placenta| prostate| skin| testis| thymus| trachea| uterus|adrenal tumor| breast (mammary gland) tumor| cervical tumor| chondrosarcoma| colorectal tumor| gastrointestinal tumor| germ cell tumor| glioma| hea…	chr1	+	25757388	25826700	NM_001282564	Q8N5G2	GO:0007420//GO:0008150	brain development//biological_process	inferred from electronic annotation//no biological data available	GO:0005634//GO:0016021//GO:0030424//GO:0031965//GO:0044306//GO:0045202//GO:0005634//GO:0016020//GO:0031965//GO:0042995//GO:0043005//GO:0044306//GO:0045202	nucleus//integral component of membrane//axon//nuclear membrane//neuron projection terminus//synapse//nucleus//membrane//nuclear membrane//cell projection//neuron projection//neuron projection terminus//synapse	inferred from sequence or structural similarity//inferred from electronic annotation//inferred from electronic annotation//inferred from sequence or structural similarity//inferred from sequence or structural similarity//inferred from sequence or structural similarity//inferred from electronic annotation//inferred from electronic annotation//inferred from electronic annotation//inferred from elec…	GO:0003674	molecular_function	no biological data available
16660933	LDLRAP1	26119	NM_015627	-1.061	5.49844	-1.1806	5.42024	1.05145	5.57739	-1.11273	5.3783	1.11559	5.53424	5.54132	5.4559	5.3018	5.6137	NM_015627	low density lipoprotein receptor adaptor protein 1	1p36.11	RefSeq	Homo sapiens low density lipoprotein receptor adaptor protein 1 (LDLRAP1), mRNA.	100	52	11	11	FALSE	Hs.590911	ascites| blood| bone| brain| connective tissue| embryonic tissue| eye| heart| intestine| kidney| liver| lung| lymph node| mammary gland| mouth| muscle| nerve| ovary| pancreas| placenta| prostate| salivary gland| skin| spleen| stomach| testis| thymus| thyroid| tonsil| umbilical cord| uterus| vascular| bladder carcinoma| breast (mammary gland) tumor| chondrosarcoma| colorectal tumor| gastrointestin…	chr1	+	25870071	25895377	NM_015627	Q5SW96	GO:0006810//GO:0006898//GO:0008203//GO:0009967//GO:0031623//GO:0042632//GO:0042982//GO:0043393//GO:0048260//GO:0090003//GO:0090118//GO:0090205//GO:0006629//GO:0006897//GO:0008202//GO:0008203	transport//receptor-mediated endocytosis//cholesterol metabolic process//positive regulation of signal transduction//receptor internalization//cholesterol homeostasis//amyloid precursor protein metabolic process//regulation of protein binding//positive regulation of receptor-mediated endocytosis//regulation of establishment of protein localization to plasma membrane//receptor-mediated endocytosis…	non-traceable author statement//inferred from direct assay//non-traceable author statement//inferred from direct assay//inferred from mutant phenotype//inferred from mutant phenotype//inferred from mutant phenotype//inferred from mutant phenotype//inferred from mutant phenotype//inferred from mutant phenotype//inferred from mutant phenotype//inferred by curator//inferred from electronic annotatio…	GO:0005769//GO:0005829//GO:0005883//GO:0009898//GO:0009925//GO:0030121//GO:0030122//GO:0030424//GO:0055037//GO:0005737//GO:0005883//GO:0030424	early endosome//cytosol//neurofilament//cytoplasmic side of plasma membrane//basal plasma membrane//AP-1 adaptor complex//AP-2 adaptor complex//axon//recycling endosome//cytoplasm//neurofilament//axon	inferred from direct assay//inferred from direct assay//inferred from sequence or structural similarity//inferred from direct assay//inferred from direct assay//inferred from direct assay//inferred from direct assay//inferred from sequence or structural similarity//inferred from direct assay//inferred from electronic annotation//inferred from electronic annotation//inferred from electronic annota…	GO:0001540//GO:0001784//GO:0005515//GO:0005546//GO:0030159//GO:0030276//GO:0035591//GO:0035612//GO:0035615//GO:0050750	beta-amyloid binding//phosphotyrosine binding//protein binding//phosphatidylinositol-4,5-bisphosphate binding//receptor signaling complex scaffold activity//clathrin binding//signaling adaptor activity//AP-2 adaptor complex binding//clathrin adaptor activity//low-density lipoprotein particle receptor binding	inferred from physical interaction//inferred from direct assay//inferred from physical interaction//inferred from direct assay//inferred from mutant phenotype//inferred from direct assay//inferred from direct assay//inferred from direct assay//inferred from direct assay//inferred from physical interaction
16660950	LDLRAP1	26119	XM_006710560	1.06798	4.05248	1.2322	4.1532	1.19579	4.13228	1.15376	4.20211	1.11967	4.18094	4.00531	4.1002	4.30655	4.26327	XM_006710560	low density lipoprotein receptor adaptor protein 1	1p36.11	RefSeq	PREDICTED: Homo sapiens low density lipoprotein receptor adaptor protein 1 (LDLRAP1), transcript variant X6, mRNA.	100	45	9	9	FALSE	Hs.590911	ascites| blood| bone| brain| connective tissue| embryonic tissue| eye| heart| intestine| kidney| liver| lung| lymph node| mammary gland| mouth| muscle| nerve| ovary| pancreas| placenta| prostate| salivary gland| skin| spleen| stomach| testis| thymus| thyroid| tonsil| umbilical cord| uterus| vascular| bladder carcinoma| breast (mammary gland) tumor| chondrosarcoma| colorectal tumor| gastrointestin…	chr1	+	25907969	25916875	XM_006710560	Q5SW96	GO:0006810//GO:0006898//GO:0008203//GO:0009967//GO:0031623//GO:0042632//GO:0042982//GO:0043393//GO:0048260//GO:0090003//GO:0090118//GO:0090205//GO:0006629//GO:0006897//GO:0008202//GO:0008203	transport//receptor-mediated endocytosis//cholesterol metabolic process//positive regulation of signal transduction//receptor internalization//cholesterol homeostasis//amyloid precursor protein metabolic process//regulation of protein binding//positive regulation of receptor-mediated endocytosis//regulation of establishment of protein localization to plasma membrane//receptor-mediated endocytosis…	non-traceable author statement//inferred from direct assay//non-traceable author statement//inferred from direct assay//inferred from mutant phenotype//inferred from mutant phenotype//inferred from mutant phenotype//inferred from mutant phenotype//inferred from mutant phenotype//inferred from mutant phenotype//inferred from mutant phenotype//inferred by curator//inferred from electronic annotatio…	GO:0005769//GO:0005829//GO:0005883//GO:0009898//GO:0009925//GO:0030121//GO:0030122//GO:0030424//GO:0055037//GO:0005737//GO:0005883//GO:0030424	early endosome//cytosol//neurofilament//cytoplasmic side of plasma membrane//basal plasma membrane//AP-1 adaptor complex//AP-2 adaptor complex//axon//recycling endosome//cytoplasm//neurofilament//axon	inferred from direct assay//inferred from direct assay//inferred from sequence or structural similarity//inferred from direct assay//inferred from direct assay//inferred from direct assay//inferred from direct assay//inferred from sequence or structural similarity//inferred from direct assay//inferred from electronic annotation//inferred from electronic annotation//inferred from electronic annota…	GO:0001540//GO:0001784//GO:0005515//GO:0005546//GO:0030159//GO:0030276//GO:0035591//GO:0035612//GO:0035615//GO:0050750	beta-amyloid binding//phosphotyrosine binding//protein binding//phosphatidylinositol-4,5-bisphosphate binding//receptor signaling complex scaffold activity//clathrin binding//signaling adaptor activity//AP-2 adaptor complex binding//clathrin adaptor activity//low-density lipoprotein particle receptor binding	inferred from physical interaction//inferred from direct assay//inferred from physical interaction//inferred from direct assay//inferred from mutant phenotype//inferred from direct assay//inferred from direct assay//inferred from direct assay//inferred from direct assay//inferred from physical interaction
16660953	MAN1C1	57134	NM_001289010	-1.09448	4.42931	-1.04881	4.4604	1.00921	4.50152	1.04354	4.39531	1.10456	4.43583	4.49491	4.36467	4.42616	4.50814	NM_001289010	mannosidase, alpha, class 1C, member 1	1p35	RefSeq	Homo sapiens mannosidase, alpha, class 1C, member 1 (MAN1C1), transcript variant 2, mRNA.	100	67	24	24	FALSE	Hs.197043	adipose tissue| adrenal gland| blood| bone marrow| brain| ear| embryonic tissue| eye| kidney| lung| lymph node| muscle| ovary| pancreas| parathyroid| placenta| prostate| skin| spleen| stomach| testis| thyroid| trachea| uterus|adrenal tumor| gastrointestinal tumor| germ cell tumor| glioma| non-neoplasia| normal| ovarian tumor| pancreatic tumor| retinoblastoma| skin tumor| uterine tumor| blastocyst…	chr1	+	25943959	26112698	NM_001289010	Q9NR34	GO:0006487//GO:0006491//GO:0018279//GO:0043687//GO:0044267//GO:0006486//GO:0006491//GO:0008152	protein N-linked glycosylation//N-glycan processing//protein N-linked glycosylation via asparagine//post-translational protein modification//cellular protein metabolic process//protein glycosylation//N-glycan processing//metabolic process	traceable author statement//not recorded//traceable author statement//traceable author statement//traceable author statement//inferred from electronic annotation////inferred from electronic annotation	GO:0000139//GO:0005783//GO:0030173//GO:0070062//GO:0000139//GO:0005783//GO:0005794//GO:0016020//GO:0016021	Golgi membrane//endoplasmic reticulum//integral component of Golgi membrane//extracellular exosome//Golgi membrane//endoplasmic reticulum//Golgi apparatus//membrane//integral component of membrane	traceable author statement//not recorded//traceable author statement//inferred from direct assay//inferred from electronic annotation////inferred from electronic annotation//inferred from electronic annotation//inferred from electronic annotation	GO:0004571//GO:0005509//GO:0004571//GO:0005509//GO:0016787//GO:0016798	mannosyl-oligosaccharide 1,2-alpha-mannosidase activity//calcium ion binding//mannosyl-oligosaccharide 1,2-alpha-mannosidase activity//calcium ion binding//hydrolase activity//hydrolase activity, acting on glycosyl bonds	traceable author statement//traceable author statement//inferred from electronic annotation//inferred from electronic annotation//inferred from electronic annotation//inferred from electronic annotation
16660976	SEPN1	57190	NM_020451	1.11699	8.38529	1.17299	8.42017	1.15434	8.40876	1.05013	8.50069	1.03344	8.48917	8.30586	8.46548	8.53605	8.51293	NM_020451	selenoprotein N, 1	1p36.13	RefSeq	Homo sapiens selenoprotein N, 1 (SEPN1), transcript variant 1, mRNA.	100	92	22	22	FALSE	Hs.323396	adipose tissue| adrenal gland| ascites| bone| brain| cervix| connective tissue| embryonic tissue| esophagus| eye| heart| intestine| kidney| larynx| liver| lung| lymph node| mammary gland| mouth| muscle| nerve| ovary| pancreas| parathyroid| pituitary gland| placenta| prostate| salivary gland| skin| spleen| stomach| testis| thyroid| trachea| umbilical cord| uterus| vascular|adrenal tumor| breast (m…	chr1	+	26126667	26149799	NM_020451	Q9NZV5	GO:0003016//GO:0007005//GO:0014816//GO:0014858//GO:0014873//GO:0033555//GO:0034599//GO:0043403//GO:0048286//GO:0048741//GO:0071313//GO:0008150//GO:0048741//GO:0048741	respiratory system process//mitochondrion organization//skeletal muscle satellite cell differentiation//positive regulation of skeletal muscle cell proliferation//response to muscle activity involved in regulation of muscle adaptation//multicellular organismal response to stress//cellular response to oxidative stress//skeletal muscle tissue regeneration//lung alveolus development//skeletal muscle…	inferred from electronic annotation//inferred from electronic annotation//inferred from electronic annotation//inferred from electronic annotation//inferred from electronic annotation//inferred from electronic annotation//inferred from electronic annotation//inferred from electronic annotation//inferred from electronic annotation//not recorded//inferred from electronic annotation//no biological d…	GO:0005789//GO:0005783//GO:0005789//GO:0016020	endoplasmic reticulum membrane//endoplasmic reticulum//endoplasmic reticulum membrane//membrane	inferred from direct assay//inferred from electronic annotation//inferred from electronic annotation//inferred from electronic annotation	GO:0005509//GO:0005515//GO:0003674	calcium ion binding//protein binding//molecular_function	inferred from electronic annotation//inferred from physical interaction//no biological data available
16660992	MTFR1L	56181	NM_001099625	-1.18333	6.84071	1.00872	6.96947	-1.07369	6.91173	1.19364	6.84685	1.10211	6.79013	6.96321	6.72036	6.97573	6.86063	NM_001099625	mitochondrial fission regulator 1-like	1p36.11	RefSeq	Homo sapiens mitochondrial fission regulator 1-like (MTFR1L), transcript variant 2, mRNA.	100	56	10	10	FALSE	Hs.149305	adrenal gland| ascites| blood| bone| bone marrow| brain| cervix| connective tissue| ear| embryonic tissue| eye| heart| intestine| kidney| liver| lung| lymph| lymph node| mammary gland| muscle| nerve| ovary| pancreas| parathyroid| pharynx| pituitary gland| placenta| prostate| salivary gland| skin| spleen| stomach| testis| thymus| thyroid| trachea| umbilical cord| uterus| vascular|adrenal tumor| br…	chr1	+	26145131	26159433	NM_001099625	Q9H019	GO:0000266//GO:0009060//GO:0000266//GO:0009060	mitochondrial fission//aerobic respiration//mitochondrial fission//aerobic respiration	not recorded//not recorded////	GO:0005739//GO:0005739//GO:0005737//GO:0005730	mitochondrion//mitochondrion//cytoplasm//nucleolus	not recorded////inferred from direct assay//inferred from electronic annotation	GO:0005515	protein binding	inferred from physical interaction
16661020			ENST00000455431	1.03238	5.1291	-1.078	5.05169	-1.0935	5.04127	-1.11291	5.07438	-1.12892	5.06391	5.10616	5.15214	4.9978	4.9772				ENSEMBL	havana:known chromosome:GRCh38:1:25859613:25863420:1 gene:ENSG00000236528 gene_biotype:antisense transcript_biotype:antisense	100	100	23	23	FALSE			chr1	+	26186104	26189911
16661023			NONHSAT001759	-1.18237	1.95965	1.06654	2.13017	1.07293	2.13439	1.26104	2.00286	1.2686	2.00683	2.08421	1.84253	2.17715	2.18577				NONCODE	Non-coding transcript identified by NONCODE	100	100	13	13	FALSE			chr1	+	26203987	26204096
16661025			ENST00000384508	1.2384	4.17708	1.19589	4.15273	1.31463	4.21841	-1.03555	4.3089	1.06156	4.37705	4.02569	4.33417	4.28377	4.42035				ENSEMBL	RNA, U6 small nuclear 110, pseudogene [gene_biotype:snRNA transcript_biotype:snRNA]	100	100	11	11	FALSE			chr1	+	26290688	26290791
16661027			ENST00000516381	1.76461	3.21777	1.51433	3.11908	1.07033	2.88268	-1.16528	3.54137	-1.64867	3.27296	2.83407	3.65342	3.43275	2.93212				ENSEMBL	small Cajal body-specific RNA 17 [gene_biotype:scaRNA transcript_biotype:scaRNA]	100	100	17	17	FALSE			chr1	+	26332497	26332621
16661029			ENST00000516882	-1.63831	2.4739	1.24014	3.00675	-1.10414	2.78312	2.03173	2.60493	1.48378	2.41119	2.8555	2.14329	3.166	2.71257				ENSEMBL	small Cajal body-specific RNA 18 [gene_biotype:scaRNA transcript_biotype:scaRNA]	100	100	13	13	FALSE			chr1	+	26332707	26332790
16661031	EXTL1	2134	NM_004455	-1.0239	3.57464	-1.42389	3.32705	-1.09398	3.52633	-1.39065	3.31123	-1.06844	3.50956	3.59172	3.55764	3.08188	3.46213	NM_004455	exostosin-like glycosyltransferase 1	1p36.1	RefSeq	Homo sapiens exostosin-like glycosyltransferase 1 (EXTL1), mRNA.	100	82	18	18	FALSE	Hs.150956	brain| connective tissue| embryonic tissue| eye| kidney| liver| lung| mouth| muscle| placenta| skin| testis| thyroid| trachea| chondrosarcoma| head and neck tumor| kidney tumor| non-neoplasia| normal| skin tumor| soft tissue/muscle tissue tumor|embryoid body| fetus| adult	chr1	+	26346375	26362955	NM_004455	Q92935	GO:0001501//GO:0006024//GO:0006486//GO:0015012	skeletal system development//glycosaminoglycan biosynthetic process//protein glycosylation//heparan sulfate proteoglycan biosynthetic process	traceable author statement//inferred from electronic annotation//inferred from electronic annotation//inferred from electronic annotation	GO:0005789//GO:0016021//GO:0005783//GO:0016020	endoplasmic reticulum membrane//integral component of membrane//endoplasmic reticulum//membrane	inferred from electronic annotation//inferred from electronic annotation//inferred from electronic annotation//inferred from electronic annotation	GO:0050508//GO:0016740//GO:0016757	glucuronosyl-N-acetylglucosaminyl-proteoglycan 4-alpha-N-acetylglucosaminyltransferase activity//transferase activity//transferase activity, transferring glycosyl groups	inferred from electronic annotation//inferred from electronic annotation//inferred from electronic annotation	MetaCyc	PWY-6558
16661048	LOC105376910	105376910	XM_011527687	-1.01771	4.59956	1.01483	4.62285	1.06523	4.6576	1.03281	4.61014	1.0841	4.6448	4.61224	4.58691	4.63348	4.70341	XM_011527687	uncharacterized LOC105376910		RefSeq	PREDICTED: Homo sapiens uncharacterized LOC105376910 (LOC105376910), transcript variant X1, mRNA.	100	55	11	11	FALSE			chr1	+	26373156	26375590
16661051	PDIK1L	149420	NM_001243532	-1.2079	6.3374	-1.3416	6.25955	-1.24157	6.3171	-1.11068	6.12642	-1.02787	6.18275	6.47511	6.20261	6.05116	6.16295	NM_001243532	PDLIM1 interacting kinase 1 like	1p36.11	RefSeq	Homo sapiens PDLIM1 interacting kinase 1 like (PDIK1L), transcript variant 2, mRNA.	100	67	16	16	FALSE	Hs.468801	blood| bone| bone marrow| brain| ear| embryonic tissue| eye| intestine| kidney| liver| lymph| lymph node| mammary gland| muscle| ovary| pituitary gland| placenta| prostate| skin| testis| thymus| trachea| uterus| breast (mammary gland) tumor| colorectal tumor| germ cell tumor| kidney tumor| liver tumor| lymphoma| normal| ovarian tumor| primitive neuroectodermal tumor of the CNS| prostate cancer| u…	chr1	+	26437656	26452039	NM_001243532	Q8N165	GO:0006468//GO:0016310	protein phosphorylation//phosphorylation	inferred from electronic annotation//inferred from electronic annotation	GO:0005654//GO:0005634	nucleoplasm//nucleus	inferred from direct assay//inferred from electronic annotation	GO:0004674//GO:0005515//GO:0005524//GO:0000166//GO:0004672//GO:0016301//GO:0016740	protein serine/threonine kinase activity//protein binding//ATP binding//nucleotide binding//protein kinase activity//kinase activity//transferase activity	inferred from electronic annotation//inferred from physical interaction//inferred from electronic annotation//inferred from electronic annotation//inferred from electronic annotation//inferred from electronic annotation//inferred from electronic annotation
16661058	FAM110D	79927	NM_024869	-1.30402	4.28099	1.01758	4.48931	-1.29688	4.28514	1.32695	4.293	1.00551	4.09775	4.47676	4.09379	4.5019	4.10172	NM_024869	family with sequence similarity 110, member D	1p36.11	RefSeq	Homo sapiens family with sequence similarity 110, member D (FAM110D), mRNA.	100	100	24	24	FALSE	Hs.694119	adipose tissue| brain| connective tissue| embryonic tissue| intestine| kidney| lung| pancreas| placenta| prostate| testis| chondrosarcoma| normal|embryoid body| fetus| adult	chr1	+	26485511	26489119	NM_024869	Q8TAY7
16661063	ZNF593	51042	NM_015871	-1.09628	5.58776	-1.02985	5.63321	1.36434	5.87429	1.0645	5.56676	1.49569	5.805	5.65446	5.52185	5.61203	6.10266	NM_015871	zinc finger protein 593	1p36.11	RefSeq	Homo sapiens zinc finger protein 593 (ZNF593), mRNA.	100	70	14	14	FALSE	Hs.477273	ascites| bladder| blood| brain| connective tissue| embryonic tissue| eye| heart| intestine| kidney| liver| lung| lymph| lymph node| mammary gland| muscle| pancreas| placenta| prostate| skin| spleen| stomach| testis| thymus| tonsil| uterus| vascular| bladder carcinoma| colorectal tumor| gastrointestinal tumor| germ cell tumor| glioma| kidney tumor| leukemia| lung tumor| lymphoma| normal| pancreati…	chr1	+	26496362	26498551	NM_015871	O00488	GO:0000122//GO:0006351//GO:0098779//GO:0006355	negative regulation of transcription from RNA polymerase II promoter//transcription, DNA-templated//mitophagy in response to mitochondrial depolarization//regulation of transcription, DNA-templated	traceable author statement//inferred from electronic annotation//inferred from genetic interaction//inferred from electronic annotation	GO:0005634//GO:0005730//GO:0005634//GO:0005730	nucleus//nucleolus//nucleus//nucleolus	inferred from direct assay//inferred from direct assay//inferred from electronic annotation//inferred from electronic annotation	GO:0003677//GO:0003714//GO:0005515//GO:0046872	DNA binding//transcription corepressor activity//protein binding//metal ion binding	inferred from electronic annotation//traceable author statement//inferred from physical interaction//inferred from electronic annotation
16661071	CNKSR1	10256	NM_001297647	-1.1436	4.79615	1.16815	5.00477	1.01507	4.9047	1.33589	4.90479	1.16083	4.80672	4.89392	4.70034	5.11814	4.9155	NM_001297647	connector enhancer of kinase suppressor of Ras 1	1p36.11	RefSeq	Homo sapiens connector enhancer of kinase suppressor of Ras 1 (CNKSR1), transcript variant 3, mRNA.	100	67	12	12	FALSE	Hs.16232	ascites| bladder| brain| embryonic tissue| esophagus| heart| intestine| kidney| liver| lung| mammary gland| mouth| ovary| pancreas| parathyroid| placenta| prostate| skin| spleen| testis| thymus| uterus| bladder carcinoma| breast (mammary gland) tumor| colorectal tumor| esophageal tumor| gastrointestinal tumor| germ cell tumor| head and neck tumor| liver tumor| lung tumor| lymphoma| normal| ovaria…	chr1	+	26503894	26516377	NM_001297647	Q969H4	GO:0007169//GO:0007265//GO:0007266//GO:0016310	transmembrane receptor protein tyrosine kinase signaling pathway//Ras protein signal transduction//Rho protein signal transduction//phosphorylation	traceable author statement//inferred from physical interaction//inferred from physical interaction//inferred from electronic annotation	GO:0005886//GO:0005911//GO:0005938//GO:0005737//GO:0016020	plasma membrane//cell-cell junction//cell cortex//cytoplasm//membrane	traceable author statement//traceable author statement//inferred from direct assay//inferred from electronic annotation//inferred from electronic annotation	GO:0005515//GO:0030674//GO:0016301	protein binding//protein binding, bridging//kinase activity	inferred from physical interaction//inferred from direct assay//inferred from electronic annotation
16661102	CATSPER4	378807	NM_198137	1.04742	3.87263	1.12825	3.92543	-1.03426	3.81497	1.07717	3.95945	-1.0833	3.84804	3.83935	3.90619	4.01344	3.79075	NM_198137	cation channel, sperm associated 4	1p35.3	RefSeq	Homo sapiens cation channel, sperm associated 4 (CATSPER4), mRNA.	100	83	19	19	FALSE	Hs.123532	testis| normal	chr1	+	26517052	26529459	NM_198137	Q7RTX7	GO:0006814//GO:0007275//GO:0007338//GO:0030317//GO:0032504//GO:0034765//GO:0035036//GO:0048240//GO:0070509//GO:0070588//GO:0086010//GO:0006810//GO:0006811//GO:0006816//GO:0007283//GO:0030154//GO:0030317//GO:0030317//GO:0055085//GO:0070509//GO:0086010	sodium ion transport//multicellular organismal development//single fertilization//sperm motility//multicellular organism reproduction//regulation of ion transmembrane transport//sperm-egg recognition//sperm capacitation//calcium ion import//calcium ion transmembrane transport//membrane depolarization during action potential//transport//ion transport//calcium ion transport//spermatogenesis//cell d…	inferred from electronic annotation//inferred from electronic annotation//traceable author statement//not recorded//traceable author statement//inferred from electronic annotation//traceable author statement//inferred from electronic annotation//not recorded//inferred from electronic annotation//not recorded//inferred from electronic annotation//inferred from electronic annotation//inferred from …	GO:0001669//GO:0005886//GO:0005886//GO:0036128//GO:0097228//GO:0005886//GO:0005886//GO:0005929//GO:0016020//GO:0016021//GO:0031514//GO:0036128//GO:0042995	acrosomal vesicle//plasma membrane//plasma membrane//CatSper complex//sperm principal piece//plasma membrane//plasma membrane//cilium//membrane//integral component of membrane//motile cilium//CatSper complex//cell projection	inferred from electronic annotation//not recorded//traceable author statement//inferred from sequence or structural similarity//inferred from electronic annotation////inferred from electronic annotation//inferred from electronic annotation//inferred from electronic annotation//inferred from electronic annotation//inferred from electronic annotation//inferred from electronic annotation//inferred f…	GO:0005227//GO:0005245//GO:0005216//GO:0005244//GO:0005245//GO:0005245//GO:0005262	calcium activated cation channel activity//voltage-gated calcium channel activity//ion channel activity//voltage-gated ion channel activity//voltage-gated calcium channel activity//voltage-gated calcium channel activity//calcium channel activity	inferred from electronic annotation//not recorded//inferred from electronic annotation//inferred from electronic annotation////inferred from electronic annotation//inferred from electronic annotation
16661117	CEP85	64793	NM_001281517	-1.09488	7.79346	-1.25153	7.69557	-1.03634	7.83333	-1.14308	7.63128	1.05649	7.76789	7.85912	7.72835	7.53543	7.80763	NM_001281517	centrosomal protein 85kDa	1p36.11	RefSeq	Homo sapiens centrosomal protein 85kDa (CEP85), transcript variant 2, mRNA.	100	78	29	29	FALSE	Hs.63795	ascites| bladder| blood| bone| bone marrow| brain| connective tissue| embryonic tissue| esophagus| eye| heart| intestine| kidney| larynx| liver| lung| lymph| lymph node| mammary gland| mouth| muscle| pancreas| placenta| prostate| salivary gland| skin| testis| thymus| thyroid| trachea| uterus| breast (mammary gland) tumor| chondrosarcoma| colorectal tumor| esophageal tumor| gastrointestinal tumor|…	chr1	+	26560691	26605299	NM_001281517	Q6P2H3				GO:0000922//GO:0005730//GO:0005737//GO:0005794//GO:0005813//GO:0000922//GO:0005634//GO:0005730//GO:0005737//GO:0005813//GO:0005815//GO:0005856	spindle pole//nucleolus//cytoplasm//Golgi apparatus//centrosome//spindle pole//nucleus//nucleolus//cytoplasm//centrosome//microtubule organizing center//cytoskeleton	inferred from direct assay//inferred from direct assay//inferred from direct assay//inferred from direct assay//inferred from direct assay//inferred from electronic annotation//inferred from electronic annotation//inferred from electronic annotation//inferred from electronic annotation//inferred from electronic annotation//inferred from electronic annotation//inferred from electronic annotation	GO:0005515	protein binding	inferred from physical interaction
16661138			NONHSAT001792	1.05981	3.48137	1.17292	3.55291	1.16391	3.54752	1.10673	3.59593	1.09823	3.59047	3.43972	3.52352	3.66982	3.6587				NONCODE	Non-coding transcript identified by NONCODE: Sense No Exonic	100	100	20	20	FALSE			chr1	+	26575392	26580855
16661141	SH3BGRL3	83442	NM_031286	-1.00099	6.77885	-1.16621	6.66772	-1.24269	6.62097	-1.16507	6.66702	-1.24147	6.62028	6.77956	6.77814	6.55773	6.46609	NM_031286	SH3 domain binding glutamate-rich protein like 3	1p36.11	RefSeq	Homo sapiens SH3 domain binding glutamate-rich protein like 3 (SH3BGRL3), mRNA.	100	72	18	18	FALSE	Hs.109051	adipose tissue| ascites| bladder| blood| bone| bone marrow| brain| cervix| connective tissue| ear| embryonic tissue| eye| heart| intestine| kidney| larynx| liver| lung| lymph| lymph node| mammary gland| mouth| muscle| ovary| pancreas| parathyroid| pharynx| pituitary gland| placenta| prostate| salivary gland| skin| spleen| stomach| testis| thyroid| tonsil| umbilical cord| uterus| vascular| bladder…	chr1	+	26605667	26608013	NM_031286	Q9H299	GO:0030834//GO:0032956//GO:0043535//GO:0043547//GO:0045454//GO:0055114	regulation of actin filament depolymerization//regulation of actin cytoskeleton organization//regulation of blood vessel endothelial cell migration//positive regulation of GTPase activity//cell redox homeostasis//oxidation-reduction process	inferred from mutant phenotype//inferred from mutant phenotype//inferred from mutant phenotype//inferred from mutant phenotype//inferred from electronic annotation//inferred from electronic annotation	GO:0005634//GO:0005737//GO:0030027//GO:0070062//GO:0005623	nucleus//cytoplasm//lamellipodium//extracellular exosome//cell	inferred from electronic annotation//inferred from electronic annotation//inferred from direct assay//inferred from direct assay//inferred from electronic annotation	GO:0005096//GO:0009055//GO:0015035//GO:0030215	GTPase activator activity//electron carrier activity//protein disulfide oxidoreductase activity//semaphorin receptor binding	inferred from mutant phenotype//inferred from electronic annotation//inferred from electronic annotation//inferred from physical interaction
16661149	CD52	1043	NM_001803	1.03162	4.68604	-1.05451	4.6252	-1.12497	4.57791	-1.08785	4.64741	-1.16054	4.5999	4.66364	4.70855	4.58707	4.49375	NM_001803	CD52 molecule	1p36	RefSeq	Homo sapiens CD52 molecule (CD52), mRNA.	100	57	12	12	FALSE	Hs.276770	adrenal gland| blood| bone marrow| brain| connective tissue| eye| heart| intestine| kidney| lung| lymph| lymph node| mammary gland| muscle| pancreas| pharynx| placenta| prostate| spleen| testis| thymus| tonsil| vascular|adrenal tumor| leukemia| lymphoma| normal| pancreatic tumor| soft tissue/muscle tissue tumor| fetus| juvenile| adult	chr1	+	26644411	26647014	NM_001803	P31358	GO:0007204//GO:0045730	positive regulation of cytosolic calcium ion concentration//respiratory burst	inferred from direct assay//non-traceable author statement	GO:0005829//GO:0005887//GO:0016020//GO:0031225//GO:0005886//GO:0016020//GO:0016021	cytosol//integral component of plasma membrane//membrane//anchored component of membrane//plasma membrane//membrane//integral component of membrane	inferred from direct assay//traceable author statement//traceable author statement//inferred from electronic annotation//inferred from electronic annotation//inferred from electronic annotation//inferred from electronic annotation
16661155	LIN28A	79727	NM_024674	1.06171	4.31216	-1.36637	4.03773	-1.12258	4.18494	-1.45069	4.07838	-1.19186	4.22707	4.26918	4.35557	3.81883	4.10236	NM_024674	lin-28 homolog A (C. elegans)	1p36.11	RefSeq	Homo sapiens lin-28 homolog A (C. elegans) (LIN28A), mRNA.	100	100	23	23	FALSE	Hs.86154	embryonic tissue| ovary| placenta| testis| germ cell tumor| normal|embryoid body| blastocyst| adult	chr1	+	26737269	26756219	NM_024674	Q9H9Z2	GO:0006355//GO:0007281//GO:0010587//GO:0019827//GO:0031054//GO:0031123//GO:0035019//GO:0045666//GO:0045686//GO:0045727//GO:0048863//GO:0060964//GO:1901724//GO:0010586//GO:0031047	regulation of transcription, DNA-templated//germ cell development//miRNA catabolic process//stem cell population maintenance//pre-miRNA processing//RNA 3'-end processing//somatic stem cell population maintenance//positive regulation of neuron differentiation//negative regulation of glial cell differentiation//positive regulation of translation//stem cell differentiation//regulation of gene silenc…	inferred from electronic annotation//inferred from electronic annotation//inferred from mutant phenotype//inferred from mutant phenotype//inferred from mutant phenotype//inferred from mutant phenotype//traceable author statement//inferred from electronic annotation//inferred from electronic annotation//inferred from electronic annotation//inferred from electronic annotation//inferred from electro…	GO:0000932//GO:0005634//GO:0005730//GO:0005737//GO:0005829//GO:0010494//GO:0005634//GO:0005737	cytoplasmic mRNA processing body//nucleus//nucleolus//cytoplasm//cytosol//cytoplasmic stress granule//nucleus//cytoplasm	inferred from direct assay//inferred from direct assay//inferred from electronic annotation//inferred from direct assay//traceable author statement//inferred from direct assay//inferred from electronic annotation//inferred from electronic annotation	GO:0003677//GO:0003723//GO:0003729//GO:0005515//GO:0008270//GO:0031369//GO:0035198//GO:0003676//GO:0003723//GO:0046872	DNA binding//RNA binding//mRNA binding//protein binding//zinc ion binding//translation initiation factor binding//miRNA binding//nucleic acid binding//RNA binding//metal ion binding	inferred from electronic annotation//inferred from direct assay//inferred from electronic annotation//inferred from physical interaction//inferred from electronic annotation//inferred from electronic annotation//inferred from electronic annotation//inferred from electronic annotation//inferred from electronic annotation//inferred from electronic annotation
16661164	DHDDS	79947	NM_001243564	-1.03244	7.07771	-1.08996	7.03837	1.10726	7.1739	-1.05571	7.0155	1.14319	7.1506	7.10078	7.05472	6.9765	7.24778	NM_001243564	dehydrodolichyl diphosphate synthase subunit	1p36.11	RefSeq	Homo sapiens dehydrodolichyl diphosphate synthase subunit (DHDDS), transcript variant 3, mRNA.	100	50	11	11	FALSE	Hs.369385	ascites| bladder| blood| bone| bone marrow| brain| connective tissue| embryonic tissue| esophagus| eye| heart| intestine| kidney| larynx| liver| lung| lymph| lymph node| mammary gland| mouth| muscle| nerve| ovary| pancreas| pharynx| placenta| prostate| skin| spleen| stomach| testis| thymus| thyroid| trachea| uterus| bladder carcinoma| breast (mammary gland) tumor| chondrosarcoma| colorectal tumor…	chr1	+	26758773	26797797	NM_001243564	Q86SQ9	GO:0006488//GO:0006489//GO:0018279//GO:0043687//GO:0044267//GO:0006486	dolichol-linked oligosaccharide biosynthetic process//dolichyl diphosphate biosynthetic process//protein N-linked glycosylation via asparagine//post-translational protein modification//cellular protein metabolic process//protein glycosylation	traceable author statement//traceable author statement//traceable author statement//traceable author statement//traceable author statement//inferred from electronic annotation	GO:0005789//GO:0005783//GO:0005789//GO:0016020	endoplasmic reticulum membrane//endoplasmic reticulum//endoplasmic reticulum membrane//membrane	traceable author statement//inferred from electronic annotation//inferred from electronic annotation//inferred from electronic annotation	GO:0002094//GO:0005515//GO:0016740//GO:0016765	polyprenyltransferase activity//protein binding//transferase activity//transferase activity, transferring alkyl or aryl (other than methyl) groups	inferred from direct assay//inferred from physical interaction//inferred from electronic annotation//inferred from electronic annotation
16661192	HMGN2	3151	NM_005517	-1.18797	6.38058	-1.13887	6.41155	-1.01141	6.49785	1.04312	6.28792	1.17457	6.37255	6.50604	6.25754	6.31844	6.48967	NM_005517	high mobility group nucleosomal binding domain 2	1p36.1	RefSeq	Homo sapiens high mobility group nucleosomal binding domain 2 (HMGN2), mRNA.	100	26	5	5	FALSE	Hs.181163	adipose tissue| adrenal gland| ascites| bladder| blood| bone| bone marrow| brain| cervix| connective tissue| ear| embryonic tissue| esophagus| eye| heart| intestine| kidney| larynx| liver| lung| lymph| lymph node| mammary gland| mouth| muscle| nerve| ovary| pancreas| parathyroid| pharynx| pituitary gland| placenta| prostate| salivary gland| skin| spleen| stomach| testis| thymus| thyroid| tonsil| …	chr1	+	26798902	26803133	NM_005517	P05204				GO:0000785//GO:0005634//GO:0005737	chromatin//nucleus//cytoplasm	inferred from electronic annotation//inferred from electronic annotation//inferred from electronic annotation	GO:0005515//GO:0031492//GO:0044822//GO:0003677	protein binding//nucleosomal DNA binding//poly(A) RNA binding//DNA binding	inferred from physical interaction//inferred from electronic annotation//inferred from direct assay//inferred from electronic annotation
16661206	RPS6KA1	6195	NM_001006665	1.33452	5.5529	1.44723	5.60895	1.48466	5.62649	1.08445	5.82315	1.1125	5.84136	5.34864	5.76496	5.88193	5.91877	NM_001006665	ribosomal protein S6 kinase, 90kDa, polypeptide 1	1p	RefSeq	Homo sapiens ribosomal protein S6 kinase, 90kDa, polypeptide 1 (RPS6KA1), transcript variant 2, mRNA.	100	50	12	12	FALSE	Hs.149957	adrenal gland| ascites| blood| bone| bone marrow| brain| cervix| connective tissue| embryonic tissue| esophagus| eye| heart| intestine| kidney| liver| lung| lymph| lymph node| mammary gland| mouth| muscle| ovary| pancreas| parathyroid| pharynx| placenta| prostate| skin| spleen| stomach| testis| thymus| thyroid| tonsil| trachea| umbilical cord| uterus| vascular| breast (mammary gland) tumor| cervi…	chr1	+	26856249	26901521	NM_001006665	Q15418	GO:0002224//GO:0002755//GO:0002756//GO:0006468//GO:0007049//GO:0007165//GO:0007268//GO:0007411//GO:0030307//GO:0034134//GO:0034138//GO:0034142//GO:0034146//GO:0034162//GO:0034166//GO:0035556//GO:0035666//GO:0038123//GO:0038124//GO:0043066//GO:0043154//GO:0043555//GO:0043620//GO:0045087//GO:0045597//GO:0045944//GO:0048011//GO:0051403//GO:0072574//GO:2000491//GO:0006468//GO:0006468//GO:0016310//GO:…	toll-like receptor signaling pathway//MyD88-dependent toll-like receptor signaling pathway//MyD88-independent toll-like receptor signaling pathway//protein phosphorylation//cell cycle//signal transduction//synaptic transmission//axon guidance//positive regulation of cell growth//toll-like receptor 2 signaling pathway//toll-like receptor 3 signaling pathway//toll-like receptor 4 signaling pathway/…	traceable author statement//traceable author statement//traceable author statement//not recorded//inferred from electronic annotation//traceable author statement//traceable author statement//traceable author statement//traceable author statement//traceable author statement//traceable author statement//traceable author statement//traceable author statement//traceable author statement//traceable au…	GO:0005634//GO:0005654//GO:0005737//GO:0005819//GO:0005829//GO:0005634//GO:0005737//GO:0005840	nucleus//nucleoplasm//cytoplasm//spindle//cytosol//nucleus//cytoplasm//ribosome	inferred from direct assay//traceable author statement//inferred from direct assay//inferred from electronic annotation//traceable author statement//inferred from electronic annotation//inferred from electronic annotation//inferred from electronic annotation	GO:0000287//GO:0004674//GO:0004711//GO:0004712//GO:0005515//GO:0005524//GO:0043027//GO:0000166//GO:0004672//GO:0004674//GO:0004674//GO:0004711//GO:0016301//GO:0016740//GO:0046872	magnesium ion binding//protein serine/threonine kinase activity//ribosomal protein S6 kinase activity//protein serine/threonine/tyrosine kinase activity//protein binding//ATP binding//cysteine-type endopeptidase inhibitor activity involved in apoptotic process//nucleotide binding//protein kinase activity//protein serine/threonine kinase activity//protein serine/threonine kinase activity//ribosoma…	inferred from electronic annotation//inferred from direct assay//not recorded//inferred from direct assay//inferred from physical interaction//inferred from electronic annotation//inferred from direct assay//inferred from electronic annotation//inferred from electronic annotation//inferred from electronic annotation//traceable author statement////inferred from electronic annotation//inferred from…	GenMAPP	Ribosomal_Proteins
16661253	MIR1976	100302190	NR_031740	1.34376	6.50824	1.36232	6.51781	1.18798	6.42164	1.01382	6.73475	-1.13113	6.63539	6.29859	6.72486	6.74466	6.5471	NR_031740	microRNA 1976		RefSeq	Homo sapiens microRNA 1976 (MIR1976), microRNA.	100	100	10	10	FALSE			chr1	+	26881033	26881084
16661255	ARID1A	8289	NM_006015	-1.04971	7.5176	-1.02078	7.53783	1.18025	7.67129	1.02834	7.50282	1.23892	7.63567	7.55268	7.48269	7.52301	7.79177	NM_006015	AT rich interactive domain 1A (SWI-like)	1p35.3	RefSeq	Homo sapiens AT rich interactive domain 1A (SWI-like) (ARID1A), transcript variant 1, mRNA.	100	75	15	15	FALSE	Hs.468972	adipose tissue| adrenal gland| ascites| bladder| blood| bone| bone marrow| brain| cervix| connective tissue| ear| embryonic tissue| eye| heart| intestine| kidney| larynx| liver| lung| lymph| lymph node| mammary gland| mouth| muscle| ovary| pancreas| parathyroid| pharynx| pituitary gland| placenta| prostate| skin| spleen| stomach| testis| thymus| thyroid| tonsil| trachea| umbilical cord| uterus| v…	chr1	+	27022522	27108601	NM_006015	O14497	GO:0000122//GO:0001843//GO:0003205//GO:0003408//GO:0006337//GO:0006338//GO:0006344//GO:0006351//GO:0006357//GO:0030520//GO:0030521//GO:0030900//GO:0042766//GO:0042921//GO:0043044//GO:0045893//GO:0048096//GO:0055007//GO:0060674//GO:1901998//GO:0006325//GO:0006338//GO:0006355//GO:0007399//GO:0016568	negative regulation of transcription from RNA polymerase II promoter//neural tube closure//cardiac chamber development//optic cup formation involved in camera-type eye development//nucleosome disassembly//chromatin remodeling//maintenance of chromatin silencing//transcription, DNA-templated//regulation of transcription from RNA polymerase II promoter//intracellular estrogen receptor signaling pat…	inferred from electronic annotation//inferred from electronic annotation//inferred from electronic annotation//inferred from electronic annotation//inferred from direct assay//inferred from direct assay//inferred from electronic annotation//inferred from electronic annotation//non-traceable author statement//inferred from direct assay//inferred from direct assay//inferred from electronic annotati…	GO:0000790//GO:0005634//GO:0005654//GO:0016514//GO:0071564//GO:0071565//GO:0005634//GO:0071564//GO:0071565//GO:0090544	nuclear chromatin//nucleus//nucleoplasm//SWI/SNF complex//npBAF complex//nBAF complex//nucleus//npBAF complex//nBAF complex//BAF-type complex	inferred from direct assay//traceable author statement//inferred from direct assay//inferred from direct assay//inferred from sequence or structural similarity//inferred from sequence or structural similarity//inferred from electronic annotation//inferred from electronic annotation//inferred from electronic annotation//inferred from electronic annotation	GO:0003677//GO:0003677//GO:0003713//GO:0005515//GO:0016922//GO:0031491//GO:0003677	DNA binding//DNA binding//transcription coactivator activity//protein binding//ligand-dependent nuclear receptor binding//nucleosome binding//DNA binding	inferred from direct assay//non-traceable author statement//non-traceable author statement//inferred from physical interaction//inferred from physical interaction//inferred from electronic annotation//inferred from electronic annotation
[truncated: 44,283 more rows]
[truncated: 3 more columns]

## Sheet: Normal
ProbeID	Gene_Symbol	Gene_ID	mRNA Accession	N_mock	N_Wt	N_S339A	N_S339E
16657436	DDX11L1	100287102	NR_046018	4.95428	4.58728	4.96336	4.71616
16657440	MIR1302-2	100302278	NR_036051	5.73502	5.695	5.80677	5.81594
16657445	OR4F5	79501	NM_001005484	3.79043	2.99645	3.75182	4.09575
16657447			ENST00000496488	2.71517	2.77808	2.33962	2.68021
16657450	LOC100132287	100132287	NR_028322	9.30626	9.23873	9.23866	9.19277
16657469	LOC105379690	105379690	XR_954111	7.45533	7.3294	7.1636	7.16154
16657473	OR4F29	729759	NM_001005221	4.7728	4.56078	4.62809	4.81917
16657476	LOC105378947	105378947	XR_954116	5.46047	5.78482	5.84566	5.44205
16657480			NONHSAT000083	3.53179	3.33739	3.7341	3.90185
16657485				5.58214	4.852	4.51036	5.12668
16657489			ENST00000422528	4.6956	4.64851	5.21453	4.83337
16657492	LOC105378580	105378580	XR_946806	5.96994	5.64278	5.77742	5.47702
16657502	LOC100287934	100287934	XR_108279	7.23392	6.7496	6.59348	6.39228
16657506	FAM87B	400728	NR_103536	5.23657	5.26268	5.56276	5.14896
16657509			NONHSAT000154	3.51743	4.04113	3.5326	3.73672
16657514	LINC01128	643837	NR_047519	5.66944	5.71998	5.62679	5.72952
16657527	LOC284600	284600	XR_946809	4.38909	4.67358	4.49218	5.01987
16657529	LOC284600	284600	XR_946809	5.26579	5.33397	5.49793	5.28646
16657534	SAMD11	148398	NM_152486	4.95534	5.56347	5.50194	5.57816
16657554	KLHL17	339451	NM_198317	5.20311	5.42785	5.47219	5.51066
16657572	PLEKHN1	84069	NM_001160184	5.17573	5.51326	5.55401	5.52722
[truncated: 44,608 more rows]

## Sheet: Fold-change
ProbeID	Gene_Symbol	Gene_ID	mRNA Accession	Wt/mock.fc	S339A/mock.fc	S339E/mock.fc	S339A/Wt.fc	S339E/Wt.fc	N_mock	N_Wt	N_S339A	N_S339E
[truncated: 44,629 more rows]
